# Supplementary material for: Solvent-driven fractional crystallization for atom-efficient separation of metal salts from permanent magnet leachates
Source: Nat Commun. 2022 Jul 1;13:3789. doi: 10.1038/s41467-022-31499-7 (PMC9249736; doi:10.1038/s41467-022-31499-7)
Supplement: Supplementary file 3 — Source Data [file 41467_2022_31499_MOESM3_ESM.xlsx]

## Sheet: Figure 2a
Figure 2a
	aqueous solubility
	CoSO4			DME			FeSO4			Sm2(SO4)3			Nd2(SO4)3			Pr2(SO4)3			Dy2(SO4)3
	T (°C)	moles/kg		T (°C)	moles/kg		T (°C)	moles/kg		T (°C)	moles/kg		T (°C)	moles/kg		T (°C)	moles/kg		T	moles/kg
	10	1.97104		9.35	8.67952		10	0.991778		20	0.0364		0.4	0.19733		20	0.1784		20	0.0669748
	15	2.13234		10.85	8.59424		25	1.61016		25	0.03252		13.8	0.13664		40	0.106984		40	0.0441041
	20	2.33622		16.05	8.48754		40.1	2.55238		40	0.02451		14.4	0.132478
	25	2.5401		16.75	8.37278		54	4.05962		50	0.02126		14.8	0.13005
	30	2.72655		22.55	8.17526								19.8	0.114097
	35	2.95495		26.05	7.95978								30.4	0.0867002
	40	3.15173		33.25	7.59176								39.8	0.0698804
	50	3.56142		40.95	7.18568								46.4	0.0593029
				46.45	6.92887								49.8	0.0577423
				46.75	6.88559								61.6	0.0469915

## Sheet: Figure 2b
Figure 2b
	Sm-Co Magnet Leachate
	Original Metal Concentration (mg/L)
	ICP-OES Results
	Co	Fe	Sm
	42857	3215	20128

## Sheet: Figure 2c
Figure 2c
	Nd-Fe-B Mixed Magnet Leachate
	Original Metal Concentration (mg/L)
	ICP-OES Results
	Co	Fe	Sm	Nd	Pr	Dy
	7704	22765	3050	17437	5758	1886

## Sheet: Figure 3a
Figure 3a
	Metal Mass Percentage
	ICP-OES Results
		Co	Fe	Sm
	Original Sm-Co Magnet Leachate	0.6474	0.0486	0.304
	Co-Rich Solids, 20°C Treatment	0.9132	0.0823	0.0045
	Sm-Rich Solids, 31°C Treatment	0.0029	0.0028	0.9943

## Sheet: Figure 3b
Figure 3b
	Metal Mass Percentage
	ICP-OES Results
		Co	Fe	Sm	Nd	Pr	Dy
	Original Nd-Fe-B Mixed Magnet Leachate	0.1315	0.3885	0.052	0.2975	0.0983	0.0322
	Ln-Rich Solids, 31°C Treatment	0.0041	0.0177	0.1923	0.5734	0.1838	0.0286

## Sheet: Figure 4b
Figure 4b
	Metal Mass Percentage
	ICP-OES Results
		Co	Fe	Sm
	Original Sm-Co Magnet Leachate	0.6474	0.0486	0.304
	Solid Product, 25°C Treatment (s1)	0.7701	0.0475	0.1824
	Solid Product, 25°C Staged Treatment (s11)	0.9322	0.0635	0.0043

## Sheet: Figure 4c
Figure 4c
	Metal Mass Percentage
	ICP-OES Results
		Co	Fe	Sm	Nd	Pr	Dy
	Original Sm-Co Magnet Leachate	0.1315	0.3885	0.052	0.2975	0.0983	0.0322
	Solid Product, 25°C Treatment (s1)	0.2242	0.6888	0.0181	0.0482	0.016	0.0046
	Solid Product, 25°C Staged Treatment (s11)	0.2416	0.7567	0.0004	0.0009	0.0002	0.0002

## Sheet: Supplementary Figure 1a
Supplementary Figure 1a
	XRD Data
	Co-Rich Solids			CoSO4·6H2O Reference Data			Reitveld Difference
	2θ	Intensity (arb. units)		2θ	Intensity (arb. units)		2θ	Difference (arb. units)
	5.0001	-0.148049		6.354	2.71394e-06		4.9258	-0.000127226
	5.00995	-0.145736		6.374	2.71394e-06		4.9357	-0.00014313
	5.0198	-0.0673054		6.394	2.71394e-06		4.9455	0.00139949
	5.02964	0.011131		6.414	2.71394e-06		4.9554	0.000421438
	5.03949	0.0999894		6.434	2.71394e-06		4.9652	0.000493003
	5.04934	0.220103		6.454	2.71394e-06		4.9751	0.00139949
	5.05919	0.225639		6.474	2.71394e-06		4.9849	0.00159828
	5.06904	-0.42507		6.494	2.71394e-06		4.9948	0.00163804
	5.07889	-0.0132737		6.514	2.71394e-06		5.0046	0.00176527
	5.08873	0.0443613		6.534	2.71394e-06		5.0145	0.00166985
	5.09858	0.0395017		6.554	2.71394e-06		5.0243	0.00148696
	5.10843	-0.184103		6.574	2.71394e-06		5.0342	0.00147106
	5.11828	0.144382		6.594	2.71394e-06		5.044	0.00163009
	5.12813	-0.0896287		6.614	2.71394e-06		5.0539	0.00196406
	5.13798	0.186783		6.634	2.71394e-06		5.0637	0.00246501
	5.14782	0.140283		6.654	4.0709e-06		5.0736	0.00301368
	5.15767	-0.0520445		6.674	4.0709e-06		5.0834	0.00347487
	5.16752	0.130633		6.694	4.0709e-06		5.0933	0.00372933
	5.17737	-0.0408506		6.714	4.0709e-06		5.1031	0.00369752
	5.18722	0.0480876		6.734	4.0709e-06		5.113	0.00341126
	5.19706	-0.0504688		6.754	4.0709e-06		5.1228	0.00295006
	5.20691	0.0488967		6.774	4.0709e-06		5.1327	0.00243321
	5.21676	-0.0913157		6.794	4.0709e-06		5.1425	0.00195611
	5.22661	0.133061		6.814	5.42787e-06		5.1524	0.00160623
	5.23646	-0.111308		6.834	5.42787e-06		5.1622	0.00137564
	5.24631	0.00891223		6.854	5.42787e-06		5.1721	0.00124046
	5.25615	0.0353877		6.874	5.42787e-06		5.1819	0.00114504
	5.266	0.00978524		6.894	6.78484e-06		5.1918	0.00104167
	5.27585	0.0779381		6.914	6.78484e-06		5.2016	0.000922392
	5.2857	0.0523462		6.934	8.14181e-06		5.2115	0.000826972
	5.29555	-0.0982403		6.954	8.14181e-06		5.2213	0.000826972
	5.3054	-0.0300715		6.974	9.49878e-06		5.2312	0.000946247
	5.31524	0.152686		6.994	1.08557e-05		5.241	0.0012007
	5.32509	-0.133301		7.014	1.22127e-05		5.2509	0.00155057
	5.33494	0.0598834		7.034	1.35697e-05		5.2607	0.0019243
	5.34479	0.16974		7.054	1.62836e-05		5.2706	0.00221056
	5.35464	0.0712689		7.074	1.76406e-05		5.2804	0.00231393
	5.36448	0.035303		7.094	2.17115e-05		5.2903	0.00219466
	5.37433	-0.0527409		7.114	2.57824e-05		5.3001	0.00190045
	5.38418	0.130054		7.134	3.12103e-05		5.31	0.00150286
	5.39403	0.0836871		7.154	3.93521e-05		5.3198	0.00109733
	5.40388	-0.0564242		7.174	4.88509e-05		5.3297	0.000803117
	5.41373	-0.113197		7.194	6.24205e-05		5.3395	0.000683842
	5.42357	0.173786		7.214	8.00611e-05		5.3494	0.00077131
	5.43342	0.0545238		7.234	0.000104487		5.3592	0.00103372
	5.44327	0.0706838		7.254	0.000138411		5.3691	0.00136768
	5.45312	-0.0589842		7.274	0.000183191		5.3789	0.00170961
	5.46297	0.186353		7.294	0.000238826		5.3888	0.00197201
	5.47282	0.129612		7.314	0.000301247		5.3986	0.00210719
	5.48266	-0.0625397		7.334	0.000356883		5.4085	0.00210719
	5.49251	-0.129686		7.354	0.000386736		5.4183	0.00197996
	5.50236	0.0424687		7.374	0.000378594		5.4282	0.00179707
	5.51221	0.256296		7.394	0.000336528		5.438	0.00168575
	5.52206	-0.0507052		7.414	0.000276821		5.4479	0.00172551
	5.5319	-0.0452008		7.434	0.000215758		5.4577	0.00198791
	5.54175	-0.112608		7.454	0.000164193		5.4676	0.00247296
	5.5516	0.059574		7.474	0.000123484		5.4774	0.0031409
	5.56145	-0.00782227		7.494	9.36308e-05		5.4873	0.00389631
	5.5713	-0.11688		7.514	7.19193e-05		5.4971	0.00460401
	5.58115	-0.0905156		7.534	5.69927e-05		5.507	0.00507316
	5.59099	-0.0849792		7.554	4.47799e-05		5.5168	0.00519243
	5.60084	0.0663958		7.574	3.66381e-05		5.5267	0.00490617
	5.61069	0.176109		7.594	2.98533e-05		5.5365	0.00424618
	5.62054	0.160828		7.614	2.44254e-05		5.5464	0.00333969
	5.63039	-0.135697		7.634	2.03545e-05		5.5562	0.00235369
	5.64023	0.015699		7.654	1.76406e-05		5.5661	0.0014472
	5.65008	-0.0724827		7.674	1.49266e-05		5.5759	0.00077131
	5.65993	0.339341		7.694	1.35697e-05		5.5858	0.000429389
	5.66978	0.240753		7.714	1.22127e-05		5.5956	0.000413486
	5.67963	-0.118246		7.734	1.08557e-05		5.6055	0.000652036
	5.68948	0.106094		7.754	9.49878e-06		5.6153	0.00100191
	5.69932	0.0596052		7.774	8.14181e-06		5.6252	0.00131997
	5.70917	0.127705		7.794	8.14181e-06		5.635	0.00151081
	5.71902	-0.0437723		7.814	8.14181e-06		5.6449	0.00149491
	5.72887	-0.0485781		7.834	6.78484e-06		5.6547	0.00124046
	5.73872	-0.0325453		7.854	6.78484e-06		5.6646	0.000795165
	5.74857	0.0251596		7.874	6.78484e-06		5.6744	0.00023855
	5.75841	-0.0212969		7.894	5.42787e-06		5.6843	-0.000302163
	5.76826	0.00516856		7.914	5.42787e-06		5.6941	-0.00077131
	5.77811	0.104556		7.934	5.42787e-06		5.704	-0.00108142
	5.78796	-0.0773012		7.954	5.42787e-06		5.7138	-0.0012007
	5.79781	0.0325136		7.974	5.42787e-06		5.7237	-0.00111323
	5.80765	-0.107666		7.994	5.42787e-06		5.7335	-0.000850827
	5.8175	0.0854925		8.014	5.42787e-06		5.7434	-0.000461196
	5.82735	-0.10676		8.034	4.0709e-06		5.7532	-3.97583e-05
	5.8372	-0.121924		8.054	4.0709e-06		5.7631	0.000365776
	5.84705	0.016419		8.074	4.0709e-06		5.7729	0.000683842
	5.8569	0.0610173		8.094	4.0709e-06		5.7828	0.00086673
	5.86674	-0.0714624		8.114	4.0709e-06		5.7926	0.000890585
	5.87659	-0.00602014		8.134	4.0709e-06		5.8025	0.000763359
	5.88644	-0.00307254		8.154	4.0709e-06		5.8123	0.000556616
	5.89629	-0.0626196		8.174	4.0709e-06		5.8222	0.000341921
	5.90614	0.263255		8.194	4.0709e-06		5.832	0.00019084
	5.91599	0.0891355		8.214	4.0709e-06		5.8419	0.000159033
	5.92583	0.310854		8.234	4.0709e-06		5.8517	0.000214695
	5.93568	0.230495		8.254	4.0709e-06		5.8616	0.000341921
	5.94553	0.129308		8.274	4.0709e-06		5.8714	0.000477099
	5.95538	0.0593763		8.294	4.0709e-06		5.8813	0.000548664
	5.96523	0.0727832		8.314	4.0709e-06		5.8911	0.000485051
	5.97507	0.159112		8.334	4.0709e-06		5.901	0.000310115
	5.98492	0.0162795		8.354	4.0709e-06		5.9108	5.56616e-05
	5.99477	-0.0640477		8.374	4.0709e-06		5.9207	-0.00019084
	6.00462	0.29313		8.394	4.0709e-06		5.9305	-0.000341921
	6.01447	0.0357306		8.414	4.0709e-06		5.9404	-0.000357824
	6.02432	-0.0133306		8.434	4.0709e-06		5.9502	-0.000222646
	6.03416	-0.187387		8.454	4.0709e-06		5.9601	1.59033e-05
	6.04401	0.0226308		8.474	4.0709e-06		5.9699	0.000270356
	6.05386	-0.06943		8.494	4.0709e-06		5.9798	0.000469148
	6.06371	-0.0156521		8.514	4.0709e-06		5.9896	0.000524809
	6.07356	0.152715		8.534	4.0709e-06		5.9995	0.000405534
	6.08341	-0.12683		8.554	4.0709e-06		6.0093	0.000166985
	6.09325	0.104047		8.574	4.0709e-06		6.0192	-0.000127226
	6.1031	0.157846		8.594	4.0709e-06		6.029	-0.000373728
	6.11295	0.294984		8.614	4.0709e-06		6.0389	-0.000516858
	6.1228	0.0883772		8.634	4.0709e-06		6.0487	-0.000516858
	6.13265	0.0171924		8.654	4.0709e-06		6.0586	-0.000373728
	6.14249	0.133513		8.674	4.0709e-06		6.0684	-0.000159033
	6.15234	0.156089		8.694	4.0709e-06		6.0783	7.15649e-05
	6.16219	-0.0504968		8.714	4.0709e-06		6.0881	0.000230598
	6.17204	0.00333966		8.734	4.0709e-06		6.098	0.000270356
	6.18189	0.0780148		8.754	4.0709e-06		6.1078	0.000206743
	6.19174	0.308945		8.774	4.0709e-06		6.1177	5.56616e-05
	6.20158	-0.022619		8.794	4.0709e-06		6.1275	-0.00014313
	6.21143	0.124989		8.814	4.0709e-06		6.1374	-0.000349873
	6.22128	0.0434352		8.834	4.0709e-06		6.1472	-0.000524809
	6.23113	-0.0172797		8.854	4.0709e-06		6.1571	-0.000636132
	6.24098	-0.088406		8.874	4.0709e-06		6.1669	-0.000691794
	6.25082	0.090473		8.894	4.0709e-06		6.1768	-0.000675891
	6.26067	0.186024		8.914	4.0709e-06		6.1866	-0.000620229
	6.27052	-0.0725862		8.934	4.0709e-06		6.1965	-0.000548664
	6.28037	-0.0707745		8.954	4.0709e-06		6.2063	-0.000469148
	6.29022	0.108126		8.974	4.0709e-06		6.2162	-0.000421438
	6.30007	0.141198		8.994	4.0709e-06		6.226	-0.000405534
	6.30991	0.288859		9.014	4.0709e-06		6.2359	-0.000437341
	6.31976	-0.0843079		9.034	4.0709e-06		6.2457	-0.000516858
	6.32961	0.177947		9.054	4.0709e-06		6.2556	-0.000588422
	6.33946	0.0443741		9.074	5.42787e-06		6.2654	-0.000612277
	6.34931	0.0566397		9.094	5.42787e-06		6.2753	-0.000564567
	6.35916	0.193911		9.114	5.42787e-06		6.2851	-0.000445293
	6.369	-0.106313		9.134	5.42787e-06		6.295	-0.000254453
	6.37885	0.0413851		9.154	5.42787e-06		6.3048	-2.3855e-05
	6.3887	0.241172		9.174	5.42787e-06		6.3147	0.000166985
	6.39855	-0.194452		9.194	5.42787e-06		6.3245	0.000270356
	6.4084	0.182428		9.214	5.42787e-06		6.3344	0.000246501
	6.41824	-0.076102		9.234	5.42787e-06		6.3442	0.000103372
	6.42809	-0.115877		9.254	5.42787e-06		6.3541	-7.95165e-05
	6.43794	0.125603		9.274	5.42787e-06		6.3639	-0.000246501
	6.44779	0.0129219		9.294	5.42787e-06		6.3738	-0.000349873
	6.45764	0.264829		9.314	5.42787e-06		6.3836	-0.000373728
	6.46749	-0.0561744		9.334	5.42787e-06		6.3935	-0.000318066
	6.47733	0.216577		9.354	5.42787e-06		6.4033	-0.000214695
	6.48718	-0.0731661		9.374	5.42787e-06		6.4132	-0.00014313
	6.49703	0.220429		9.394	5.42787e-06		6.423	-0.000174936
	6.50688	0.10778		9.414	5.42787e-06		6.4329	-0.000333969
	6.51673	-0.0465304		9.434	5.42787e-06		6.4427	-0.000604326
	6.52658	0.247081		9.454	5.42787e-06		6.4526	-0.000938295
	6.53642	0.176114		9.474	5.42787e-06		6.4624	-0.00128022
	6.54627	0.20932		9.494	5.42787e-06		6.4723	-0.00159033
	6.55612	0.0341972		9.514	5.42787e-06		6.4821	-0.00182888
	6.56597	0.150747		9.534	5.42787e-06		6.492	-0.00198791
	6.57582	0.131885		9.554	5.42787e-06		6.5018	-0.00207538
	6.58566	-0.105722		9.574	5.42787e-06		6.5117	-0.00213104
	6.59551	0.05251		9.594	5.42787e-06		6.5215	-0.0021708
	6.60536	0.169081		9.614	5.42787e-06		6.5314	-0.00219466
	6.61521	-0.0372599		9.634	5.42787e-06		6.5412	-0.0021708
	6.62506	0.131405		9.654	5.42787e-06		6.5511	-0.00205948
	6.63491	-0.0645086		9.674	5.42787e-06		6.5609	-0.00184478
	6.64475	-0.114583		9.694	5.42787e-06		6.5708	-0.00151081
	6.6546	-0.112644		9.714	5.42787e-06		6.5806	-0.00109733
	6.66445	0.0976335		9.734	5.42787e-06		6.5905	-0.000644084
	6.6743	0.1725		9.754	6.78484e-06		6.6003	-0.00023855
	6.68415	0.268205		9.774	6.78484e-06		6.6102	2.3855e-05
	6.694	0.0201654		9.794	6.78484e-06		6.62	0.000119275
	6.70384	0.0846311		9.814	6.78484e-06		6.6299	7.95165e-06
	6.71369	-0.0800645		9.834	6.78484e-06		6.6397	-0.000270356
	6.72354	0.380245		9.854	6.78484e-06		6.6496	-0.000644084
	6.73339	-0.117773		9.874	6.78484e-06		6.6594	-0.00101781
	6.74324	0.123797		9.894	6.78484e-06		6.6693	-0.00133588
	6.75308	0.177873		9.914	6.78484e-06		6.6791	-0.00155057
	6.76293	0.231954		9.934	6.78484e-06		6.689	-0.0016619
	6.77278	-0.00562645		9.954	6.78484e-06		6.6988	-0.0016619
	6.78263	-0.0348681		9.974	6.78484e-06		6.7087	-0.00160623
	6.79248	0.133812		9.994	6.78484e-06		6.7185	-0.00153467
	6.80233	0.135831		10.014	6.78484e-06		6.7284	-0.00151081
	6.81217	-0.0808946		10.034	6.78484e-06		6.7382	-0.00154262
	6.82202	0.0357183		10.054	6.78484e-06		6.7481	-0.00161419
	6.83187	-0.00391345		10.074	6.78484e-06		6.7579	-0.00170961
	6.84172	0.0293768		10.094	6.78484e-06		6.7678	-0.00179707
	6.85157	-0.0623276		10.114	6.78484e-06		6.7776	-0.00183683
	6.86141	0.283473		10.134	6.78484e-06		6.7875	-0.00179707
	6.87126	-0.131137		10.154	6.78484e-06		6.7973	-0.00166985
	6.88111	-0.0978257		10.174	6.78484e-06		6.8072	-0.0014631
	6.89096	0.258408		10.194	6.78484e-06		6.817	-0.00123251
	6.90081	0.312563		10.214	6.78484e-06		6.8269	-0.00104962
	6.91066	0.189641		10.234	8.14181e-06		6.8368	-0.000930344
	6.9205	0.056307		10.254	8.14181e-06		6.8466	-0.000938295
	6.93035	-0.0666048		10.274	8.14181e-06		6.8565	-0.00109733
	6.9402	0.0396553		10.294	8.14181e-06		6.8663	-0.00138359
	6.95005	0.0938374		10.314	8.14181e-06		6.8762	-0.00176527
	6.9599	-0.0290584		10.334	8.14181e-06		6.886	-0.0021708
	6.96975	0.181384		10.354	8.14181e-06		6.8959	-0.00252067
	6.97959	-0.0456676		10.374	8.14181e-06		6.9057	-0.00278308
	6.98944	0.0918692		10.394	8.14181e-06		6.9156	-0.00291031
	6.99929	0.0419112		10.414	8.14181e-06		6.9254	-0.00292621
	7.00914	0.0648753		10.434	8.14181e-06		6.9353	-0.00277513
	7.01899	0.0982614		10.454	8.14181e-06		6.9451	-0.00251272
	7.02883	0.162903		10.474	8.14181e-06		6.955	-0.0021708
	7.03868	0.133799		10.494	8.14181e-06		6.9648	-0.00178912
	7.04853	0.219285		10.514	8.14181e-06		6.9747	-0.0014313
	7.05838	0.0756088		10.534	8.14181e-06		6.9845	-0.00110528
	7.06823	0.140271		10.554	8.14181e-06		6.9944	-0.00086673
	7.07808	0.194523		10.574	8.14181e-06		7.0042	-0.00077131
	7.08792	0.0196128		10.594	9.49878e-06		7.0141	-0.000826972
	7.09777	0.0113748		10.614	9.49878e-06		7.0239	-0.00102576
	7.10762	0.0135587		10.634	9.49878e-06		7.0338	-0.00131997
	7.11747	-0.119669		10.654	9.49878e-06		7.0436	-0.00162214
	7.12732	-0.00414901		10.674	9.49878e-06		7.0535	-0.00188454
	7.13717	0.257209		10.694	9.49878e-06		7.0633	-0.00205948
	7.14701	0.12274		10.714	9.49878e-06		7.0732	-0.00209128
	7.15686	0.134109		10.734	9.49878e-06		7.083	-0.0019402
	7.16671	0.145483		10.754	9.49878e-06		7.0929	-0.00164599
	7.17656	-0.020221		10.774	9.49878e-06		7.1027	-0.00127226
	7.18641	0.178664		10.794	9.49878e-06		7.1126	-0.000882634
	7.19625	0.127554		10.814	9.49878e-06		7.1224	-0.000540712
	7.2061	0.2952		10.834	9.49878e-06		7.1323	-0.000262405
	7.21595	-0.0163161		10.854	9.49878e-06		7.1421	-7.15649e-05
	7.2258	0.0471735		10.874	1.08557e-05		7.152	0
	7.23565	-0.0143317		10.894	1.08557e-05		7.1618	-7.95165e-06
	7.2455	-0.0758315		10.914	1.08557e-05		7.1717	-5.56616e-05
	7.25534	-0.0539926		10.934	1.08557e-05		7.1815	-0.000135178
	7.26519	0.113685		10.954	1.08557e-05		7.1914	-0.00023855
	7.27504	0.104284		10.974	1.08557e-05		7.2012	-0.000381679
	7.28489	-0.0196942		10.994	1.08557e-05		7.2111	-0.000572519
	7.29474	0.262583		11.014	1.08557e-05		7.2209	-0.000811069
	7.30459	-0.0384686		11.034	1.08557e-05		7.2308	-0.00108142
	7.31443	0.233402		11.054	1.08557e-05		7.2406	-0.00137564
	7.32428	-0.0468051		11.074	1.08557e-05		7.2505	-0.00163009
	7.33413	0.0896597		11.094	1.22127e-05		7.2603	-0.00179707
	7.34398	0.16363		11.114	1.22127e-05		7.2702	-0.00182093
	7.35383	0.154272		11.134	1.22127e-05		7.28	-0.00170165
	7.36367	0.207419		11.154	1.22127e-05		7.2899	-0.0014631
	7.37352	0.135572		11.174	1.22127e-05		7.2997	-0.00114504
	7.38337	0.0845633		11.194	1.22127e-05		7.3096	-0.00081902
	7.39322	0.273143		11.214	1.22127e-05		7.3194	-0.000548664
	7.40307	0.00339534		11.234	1.22127e-05		7.3293	-0.000381679
	7.41292	0.098236		11.254	1.22127e-05		7.3391	-0.000326018
	7.42276	0.099332		11.274	1.22127e-05		7.349	-0.000349873
	7.43261	0.121267		11.294	1.35697e-05		7.3588	-0.000421438
	7.44246	0.143207		11.314	1.35697e-05		7.3687	-0.000516858
	7.45231	0.0505686		11.334	1.35697e-05		7.3785	-0.000652036
	7.46216	0.0829359		11.354	1.35697e-05		7.3884	-0.000803117
	7.47201	0.125725		11.374	1.35697e-05		7.3982	-0.000993957
	7.48185	-0.227314		11.394	1.35697e-05		7.4081	-0.00125636
	7.4917	0.075903		11.414	1.35697e-05		7.4179	-0.00161419
	7.50155	0.0770416		11.434	1.35697e-05		7.4278	-0.00201972
	7.5114	-0.0884812		11.454	1.49266e-05		7.4376	-0.00239345
	7.52125	0.0897514		11.474	1.49266e-05		7.4475	-0.0026479
	7.53109	0.163823		11.494	1.49266e-05		7.4573	-0.00272742
	7.54094	-0.0954342		11.514	1.49266e-05		7.4672	-0.00259224
	7.55079	0.207814		11.534	1.49266e-05		7.477	-0.00221056
	7.56064	0.146485		11.554	1.49266e-05		7.4869	-0.00164599
	7.57049	-0.0398393		11.574	1.49266e-05		7.4967	-0.00096215
	7.58034	0.169675		11.594	1.62836e-05		7.5066	-0.000278308
	7.59018	-0.058305		11.614	1.62836e-05		7.5164	0.000318066
	7.60003	-0.0987799		11.634	1.62836e-05		7.5263	0.000755407
	7.60988	-0.0663327		11.654	1.62836e-05		7.5361	0.00100986
	7.61973	0.0182031		11.674	1.62836e-05		7.546	0.00105757
	7.62958	0.0714942		11.694	1.62836e-05		7.5558	0.000898537
	7.63942	-0.0106261		11.714	1.62836e-05		7.5657	0.000572519
	7.64927	-0.113574		11.734	1.76406e-05		7.5755	0.000135178
	7.65912	0.0543161		11.754	1.76406e-05		7.5854	-0.000365776
	7.66897	0.170129		11.774	1.76406e-05		7.5952	-0.000850827
	7.67882	0.0255296		11.794	1.76406e-05		7.6051	-0.00128817
	7.68867	0.0476026		11.814	1.76406e-05		7.6149	-0.00161419
	7.69851	0.173848		11.834	1.89976e-05		7.6248	-0.00181298
	7.70836	0.112598		11.854	1.89976e-05		7.6346	-0.00188454
	7.71821	-0.136146		11.874	1.89976e-05		7.6445	-0.00182093
	7.72806	0.135948		11.894	1.89976e-05		7.6543	-0.00164599
	7.73791	-0.00861896		11.914	1.89976e-05		7.6642	-0.00138359
	7.74776	0.200986		11.934	2.03545e-05		7.674	-0.00106552
	7.7576	0.0668463		11.954	2.03545e-05		7.6839	-0.000707697
	7.76745	0.057712		11.974	2.03545e-05		7.6937	-0.000341921
	7.7773	0.142333		11.994	2.03545e-05		7.7036	7.95165e-06
	7.78715	0.133209		12.014	2.03545e-05		7.7134	0.000310115
	7.797	-0.177993		12.034	2.17115e-05		7.7233	0.000508906
	7.80684	0.177478		12.054	2.17115e-05		7.7331	0.000596374
	7.81669	-0.0295467		12.074	2.17115e-05		7.743	0.000564567
	7.82654	0.0238509		12.094	2.17115e-05		7.7528	0.000413486
	7.83639	0.191837		12.114	2.30685e-05		7.7627	0.000151081
	7.84624	0.172329		12.134	2.30685e-05		7.7725	-0.000182888
	7.85609	0.0278255		12.154	2.30685e-05		7.7824	-0.000532761
	7.86593	0.143744		12.174	2.44254e-05		7.7922	-0.000858779
	7.87578	-0.0944981		12.194	2.44254e-05		7.8021	-0.00111323
	7.88563	0.104765		12.214	2.44254e-05		7.8119	-0.00128022
	7.89548	0.116533		12.234	2.44254e-05		7.8218	-0.00135973
	7.90533	0.0658064		12.254	2.57824e-05		7.8316	-0.00132793
	7.91518	0.0880019		12.274	2.57824e-05		7.8415	-0.00116889
	7.92502	0.151869		12.294	2.57824e-05		7.8513	-0.000890585
	7.93487	0.0386588		12.314	2.71394e-05		7.8612	-0.000508906
	7.94472	-0.0537131		12.334	2.71394e-05		7.871	-3.18066e-05
	7.95457	0.270587		12.354	2.71394e-05		7.8809	0.000485051
	7.96442	0.0323924		12.374	2.84963e-05		7.8907	0.000986005
	7.97426	-0.0287135		12.394	2.84963e-05		7.9006	0.00139949
	7.98411	0.212269		12.414	2.84963e-05		7.9104	0.00162214
	7.99396	0.0678407		12.434	2.98533e-05		7.9203	0.00160623
	8.00381	-0.0557493		12.454	2.98533e-05		7.9301	0.00137564
	8.01366	0.0810827		12.474	3.12103e-05		7.94	0.000978053
	8.02351	0.301253		12.494	3.12103e-05		7.9498	0.000493003
	8.03335	-0.00982054		12.514	3.25672e-05		7.9597	-1.59033e-05
	8.0432	-0.0292225		12.534	3.25672e-05		7.9695	-0.000445293
	8.05305	0.0867975		12.554	3.25672e-05		7.9794	-0.000763359
	8.0629	0.129906		12.574	3.39242e-05		7.9892	-0.000978053
	8.07275	0.225103		12.594	3.39242e-05		7.9991	-0.00112118
	8.0826	0.143223		12.614	3.52812e-05		8.0089	-0.00124046
	8.09244	0.113431		12.634	3.52812e-05		8.0188	-0.00137564
	8.10229	0.0732273		12.654	3.66381e-05		8.0286	-0.00152672
	8.11214	0.199696		12.674	3.66381e-05		8.0385	-0.0016778
	8.12199	0.16992		12.694	3.79951e-05		8.0483	-0.00178117
	8.13184	0.0776491		12.714	3.93521e-05		8.0582	-0.00180503
	8.14168	0.110384		12.734	3.93521e-05		8.068	-0.0016619
	8.15153	-0.148543		12.754	4.0709e-05		8.0779	-0.00136768
	8.16138	0.0508688		12.774	4.0709e-05		8.0877	-0.000930344
	8.17123	0.031536		12.794	4.2066e-05		8.0976	-0.000429389
	8.18108	0.0851252		12.814	4.3423e-05		8.1074	8.74682e-05
	8.19093	0.0762197		12.834	4.3423e-05		8.1173	0.000493003
	8.20077	0.0464862		12.854	4.47799e-05		8.1271	0.000715649
	8.21062	0.00634137		12.874	4.61369e-05		8.137	0.000723601
	8.22047	-0.0233815		12.894	4.74939e-05		8.1468	0.000540712
	8.23032	-0.053099		12.914	4.74939e-05		8.1567	0.000222646
	8.24017	-0.103645		12.934	4.88509e-05		8.1665	-0.000127226
	8.25001	0.0539543		12.954	5.02078e-05		8.1764	-0.000397583
	8.25986	0.0865585		12.974	5.15648e-05		8.1862	-0.000500954
	8.26971	0.025418		12.994	5.29218e-05		8.1961	-0.000389631
	8.27956	0.0371995		13.014	5.42787e-05		8.2059	-0.000119275
	8.28941	-0.065597		13.034	5.56357e-05		8.2158	0.00023855
	8.29926	-0.116305		13.054	5.69927e-05		8.2256	0.000572519
	8.3091	0.166326		13.074	5.83496e-05		8.2355	0.000787214
	8.31895	-0.0406213		13.094	5.97066e-05		8.2453	0.00081902
	8.3288	0.106603		13.114	6.10636e-05		8.2552	0.000644084
	8.33865	0.0142502		13.134	6.24205e-05		8.265	0.00028626
	8.3485	0.151069		13.154	6.51345e-05		8.2749	-0.000151081
	8.35835	0.14206		13.174	6.64914e-05		8.2847	-0.000556616
	8.36819	-0.127361		13.194	6.78484e-05		8.2946	-0.000842875
	8.37804	-0.0217762		13.214	7.05623e-05		8.3044	-0.00096215
	8.38789	0.000480517		13.234	7.19193e-05		8.3143	-0.000938295
	8.39774	0.137326		13.254	7.46332e-05		8.3241	-0.00077131
	8.40759	-0.0279068		13.274	7.59902e-05		8.334	-0.000508906
	8.41743	-0.0160508		13.294	7.87041e-05		8.3438	-0.000230598
	8.42728	0.0374772		13.314	8.14181e-05		8.3537	-3.18066e-05
	8.43713	0.153511		13.334	8.27751e-05		8.3635	7.15649e-05
	8.44698	-0.0325341		13.354	8.5489e-05		8.3734	5.56616e-05
	8.45683	0.0210099		13.374	8.82029e-05		8.3832	-7.15649e-05
	8.46668	-0.0296075		13.394	9.09169e-05		8.3931	-0.000294211
	8.47652	0.159364		13.414	9.36308e-05		8.4029	-0.000564567
	8.48637	0.19209		13.434	9.77017e-05		8.4128	-0.000826972
	8.49622	-0.0876777		13.454	0.000100416		8.4226	-0.00100986
	8.50607	0.111726		13.474	0.000104487		8.4325	-0.00107347
	8.51592	0.0194688		13.494	0.0001072		8.4423	-0.00100191
	8.52577	-0.135283		13.514	0.000111271		8.4522	-0.000826972
	8.53561	-0.00971292		13.534	0.000115342		8.4621	-0.000612277
	8.54546	0.0325295		13.554	0.000119413		8.4719	-0.000421438
	8.55531	0.106027		13.574	0.000123484		8.4818	-0.000310115
	8.56516	0.252447		13.594	0.000128912		8.4916	-0.000310115
	8.57501	-0.0177947		13.614	0.000132983		8.5015	-0.000421438
	8.58485	0.0765523		13.634	0.000138411		8.5113	-0.000580471
	8.5947	0.066738		13.654	0.000143839		8.5212	-0.000715649
	8.60455	-0.182654		13.674	0.000149266		8.531	-0.000739504
	8.6144	-0.036208		13.694	0.000156051		8.5409	-0.000612277
	8.62425	0.0477436		13.714	0.000162836		8.5507	-0.000333969
	8.6341	0.0379506		13.734	0.000169621		8.5606	1.59033e-05
	8.64394	0.121913		13.754	0.000176406		8.5704	0.000357824
	8.65379	-0.0962029		13.774	0.000184548		8.5803	0.000596374
	8.66364	0.0711034		13.794	0.000192689		8.5901	0.000683842
	8.67349	0.113415		13.814	0.000202188		8.6	0.000596374
	8.68334	-0.000518078		13.834	0.000211687		8.6098	0.000357824
	8.69319	-0.0102792		13.854	0.000221186		8.6197	2.3855e-05
	8.70303	0.0632984		13.874	0.000232042		8.6295	-0.000310115
	8.71288	0.0222979		13.894	0.000244254		8.6394	-0.000564567
	8.72273	0.293803		13.914	0.000256467		8.6492	-0.000683842
	8.73258	0.00281302		13.934	0.000271394		8.6591	-0.000644084
	8.74243	-0.0694215		13.954	0.00028632		8.6689	-0.000477099
	8.75227	0.0458494		13.974	0.000301247		8.6788	-0.000214695
	8.76212	0.181959		13.994	0.000318888		8.6886	8.74682e-05
	8.77197	-0.0777596		14.014	0.000337885		8.6985	0.000357824
	8.78182	0.131277		14.034	0.000359597		8.7083	0.000548664
	8.79167	0.038236		14.054	0.000381308		8.7182	0.000628181
	8.80152	-0.0131332		14.074	0.00040709		8.728	0.000604326
	8.81136	-0.126997		14.094	0.00043423		8.7379	0.000500954
	8.82121	0.144561		14.114	0.000464083		8.7477	0.000341921
	8.83106	0.176541		14.134	0.000498007		8.7576	0.000182888
	8.84091	0.156443		14.154	0.000534645		8.7674	5.56616e-05
	8.85076	0.0634339		14.174	0.000575354		8.7773	-7.95165e-06
	8.86061	-0.102487		14.194	0.000621491		8.7871	-7.95165e-06
	8.87045	0.158681		14.214	0.000674413		8.797	3.97583e-05
	8.8803	0.149021		14.234	0.000732763		8.8068	0.000103372
	8.89015	0.00395012		14.254	0.000797897		8.8167	0.000166985
	8.9	-0.0473659		14.274	0.000873887		8.8265	0.00019084
	8.90985	-0.0257598		14.294	0.000960733		8.8364	0.000159033
	8.91969	0.0791848		14.314	0.00106115		8.8462	5.56616e-05
	8.92954	0.0174681		14.334	0.00117649		8.8561	-6.36132e-05
	8.93939	0.143257		14.354	0.00131219		8.8659	-0.000198791
	8.94924	0.0294674		14.374	0.00147095		8.8758	-0.00028626
	8.95909	-0.0218166		14.394	0.00166093		8.8856	-0.000278308
	8.96894	0.0310713		14.414	0.0018889		8.8955	-0.000174936
	8.97878	0.156881		14.434	0.00216436		8.9053	3.18066e-05
	8.98863	-0.0193868		14.454	0.00250361		8.9152	0.00028626
	8.99848	0.2106		14.474	0.00292155		8.925	0.000532761
	9.00833	-0.0489903		14.494	0.00344806		8.9349	0.000707697
	9.01818	0.0455909		14.514	0.00411704		8.9447	0.000787214
	9.02802	0.0776775		14.534	0.00498143		8.9546	0.000763359
	9.03787	0.057686		14.554	0.00611178		8.9644	0.000683842
	9.04772	0.0272832		14.574	0.00761259		8.9743	0.000628181
	9.05757	0.236469		14.594	0.00962769		8.9841	0.000699746
	9.06742	0.13316		14.614	0.0123552		8.994	0.000946247
	9.07727	0.00902344		14.634	0.0160421		9.0038	0.00137564
	9.08711	0.103642		14.654	0.0209462		9.0137	0.0019084
	9.09696	0.146182		14.674	0.0271896		9.0235	0.00242525
	9.10681	0.282478		14.694	0.0344602		9.0334	0.00279103
	9.11666	-0.102054		14.714	0.0416589		9.0432	0.0028944
	9.12651	0.242586		14.734	0.0469375		9.0531	0.0026638
	9.13636	-0.0794358		14.754	0.0486215		9.0629	0.00216285
	9.1462	-0.0993687		14.774	0.04635		9.0728	0.00152672
	9.15605	0.0369675		14.794	0.0412315		9.0826	0.000890585
	9.1659	0.183726		14.814	0.035041		9.0925	0.000381679
	9.17575	0.00757253		14.834	0.0293159		9.1023	7.95165e-05
	9.1856	0.0293413		14.854	0.0248936		9.1122	-7.95165e-06
	9.19544	0.0406988		14.874	0.0220114		9.122	7.95165e-05
	9.20529	0.218728		14.894	0.0206069		9.1319	0.000214695
	9.21514	-0.00948691		14.914	0.0205689		9.1417	0.000302163
	9.22499	-0.0606135		14.934	0.0218513		9.1516	0.000294211
	9.23484	0.054932		14.954	0.0245381		9.1614	0.000198791
	9.24469	0.201733		14.974	0.0288681		9.1713	7.95165e-05
	9.25453	-0.0472945		14.994	0.0352744		9.1811	-1.59033e-05
	9.26438	-0.0775664		15.014	0.0444244		9.191	-5.56616e-05
	9.27423	0.0796669		15.034	0.0572627		9.2008	0
	9.28408	0.0181557		15.054	0.0749508		9.2107	0.00014313
	9.29393	0.0920664		15.074	0.0985851		9.2205	0.000326018
	9.30378	0.218066		15.094	0.128334		9.2304	0.000445293
	9.31362	0.0732371		15.114	0.161862		9.2402	0.000485051
	9.32347	0.0117471		15.134	0.192858		9.2501	0.000429389
	9.33332	0.0856791		15.154	0.212264		9.2599	0.00028626
	9.34317	0.00336642		15.174	0.213395		9.2698	0.000119275
	9.35302	0.0981424		15.194	0.196441		9.2796	-4.77099e-05
	9.36286	-0.036243		15.214	0.167652		9.2895	-0.000135178
	9.37271	0.048127		15.234	0.135193		9.2993	-9.54198e-05
	9.38256	-0.0549977		15.254	0.105321		9.3092	8.74682e-05
	9.39241	0.123133		15.274	0.0808739		9.319	0.000389631
	9.40226	0.124185		15.294	0.0620582		9.3289	0.000723601
	9.41211	-0.0830899		15.314	0.0479064		9.3387	0.00106552
	9.42195	-0.0299434		15.334	0.0372881		9.3486	0.00134383
	9.4318	0.0961252		15.354	0.029282		9.3584	0.00147901
	9.44165	0.0555324		15.374	0.0232245		9.3683	0.0014313
	9.4515	0.014945		15.394	0.0186366		9.3781	0.0012166
	9.46135	0.0264462		15.414	0.0151533		9.388	0.000850827
	9.4712	-0.0557973		15.434	0.012499		9.3978	0.000437341
	9.48104	0.0807145		15.454	0.0104649		9.4077	2.3855e-05
	9.49089	-0.0952683		15.474	0.00889628		9.4175	-0.000333969
	9.50074	-0.0108292		15.494	0.00768044		9.4274	-0.000572519
	9.51059	0.156949		15.514	0.00673599		9.4372	-0.000683842
	9.52044	-0.175268		15.534	0.0060073		9.4471	-0.000652036
	9.53028	0.00293692		15.554	0.0054523		9.4569	-0.000500954
	9.54013	0.066564		15.574	0.00503978		9.4668	-0.000254453
	9.54998	0.27603		15.594	0.00475482		9.4766	7.15649e-05
	9.55983	0.0688342		15.614	0.00458248		9.4865	0.000429389
	9.56968	-0.148773		15.634	0.00452277		9.4963	0.000795165
	9.57953	0.0502924		15.654	0.00457841		9.5062	0.00111323
	9.58937	-0.000637203		15.674	0.0047616		9.516	0.00133588
	9.59922	0.135939		15.694	0.00509542		9.5259	0.0014313
	9.60907	-0.0920638		15.714	0.00561649		9.5357	0.00137564
	9.61892	0.00285593		15.734	0.00638182		9.5456	0.0012007
	9.62877	0.0873643		15.754	0.00747147		9.5554	0.00096215
	9.63861	0.015628		15.774	0.00899941		9.5653	0.000739504
	9.64846	0.0793136		15.794	0.0111068		9.5751	0.000572519
	9.65831	0.0596713		15.814	0.0139483		9.585	0.000493003
	9.66816	-0.0745491		15.834	0.0175999		9.5948	0.000493003
	9.67801	0.134986		15.854	0.0219015		9.6047	0.000564567
	9.68786	0.0736929		15.874	0.0262383		9.6145	0.000659987
	9.6977	0.137405		15.894	0.0295602		9.6244	0.000707697
	9.70755	-0.0280439		15.914	0.0308954		9.6342	0.000707697
	9.7174	0.160679		15.934	0.0299971		9.6441	0.000683842
	9.72725	0.0681573		15.954	0.0274542		9.6539	0.000731552
	9.7371	0.0173075		15.974	0.0242639		9.6638	0.000922392
	9.74695	-0.0960369		15.994	0.0213573		9.6736	0.00129612
	9.75679	-0.0328619		16.014	0.0193097		9.6835	0.00191635
	9.76664	0.0199019		16.034	0.0183544		9.6933	0.00278308
	9.77649	0.281004		16.054	0.018547		9.7032	0.00382475
	9.78634	0.135862		16.074	0.0199257		9.713	0.00485846
	9.79619	-0.0613584		16.094	0.022603		9.7229	0.00571724
	9.80603	0.10601		16.114	0.0268286		9.7327	0.00620229
	9.81588	0.12755		16.134	0.0330286		9.7426	0.00625
	9.82573	0.0761793		16.154	0.0418475		9.7524	0.00582856
	9.83558	0.28523		16.174	0.0541742		9.7623	0.00500954
	9.84543	0.285953		16.194	0.0710549		9.7721	0.00392017
	9.85528	0.203348		16.214	0.0933445		9.782	0.00283874
	9.86512	0.131165		16.234	0.12078		9.7918	0.00197996
	9.87497	0.183987		16.254	0.150495		9.8017	0.00151081
	9.88482	0.049315		16.274	0.176094		9.8116	0.0014631
	9.89467	0.0917312		16.294	0.189711		9.8214	0.00178912
	9.90452	0.207069		16.314	0.186855		9.8313	0.00237754
	9.91437	-0.0317536		16.334	0.169119		9.8411	0.00308524
	9.92421	-0.135155		16.354	0.142412		9.851	0.00369752
	9.93406	0.0947828		16.374	0.113542		9.8608	0.0040633
	9.94391	0.126809		16.394	0.087462		9.8707	0.00408715
	9.95376	0.127591		16.414	0.0663259		9.8805	0.00380089
	9.96361	0.0242107		16.434	0.0502119		9.8904	0.00326813
	9.97345	0.150003		16.454	0.0382841		9.9002	0.00261609
	9.9833	0.140384		16.474	0.0295398		9.9101	0.00198791
	9.99315	0.109936		16.494	0.0231187		9.9199	0.00151877
	10.003	0.121161		16.514	0.0183652		9.9298	0.00133588
	10.0128	0.0698914		16.534	0.0148072		9.9396	0.00151081
	10.0227	0.185294		16.554	0.0121123		9.9495	0.00197201
	10.0325	0.0611176		16.574	0.010047		9.9593	0.002632
	10.0424	0.0515304		16.594	0.00844441		9.9692	0.0033715
	10.0522	0.0627818		16.614	0.00719057		9.979	0.00403944
	10.0621	-0.00929477		16.634	0.00619727		9.9889	0.00454039
	10.0719	0.0644673		16.654	0.00540616		9.9987	0.00479485
	10.0818	-0.174265		16.674	0.00477246		10.0086	0.0047869
	10.0916	0.0453407		16.694	0.00426359		10.0184	0.00459606
	10.1015	0.0357854		16.714	0.00385243		10.0283	0.00427004
	10.1113	-0.0675146		16.734	0.00352269		10.0381	0.00390426
	10.1212	0.100024		16.754	0.00325808		10.048	0.00353053
	10.131	0.0488181		16.774	0.00305046		10.0578	0.00319656
	10.1409	-0.0961326		16.794	0.00289034		10.0677	0.00291031
	10.1507	0.165172		16.814	0.00277229		10.0775	0.00269561
	10.1606	-0.0318513		16.834	0.00269087		10.0874	0.00258429
	10.1704	0.073214		16.854	0.00264473		10.0972	0.00255248
	10.1803	0.074118		16.874	0.00263252		10.1071	0.00261609
	10.1901	-0.0083061		16.894	0.00265152		10.1169	0.00276718
	10.2	-0.0073915		16.914	0.00270444		10.1268	0.00298982
	10.2098	0.0247784		16.934	0.00279128		10.1366	0.00318066
	10.2197	-0.0263797		16.954	0.00291612		10.1465	0.00327608
	10.2295	0.151634		16.974	0.00308167		10.1563	0.00328403
	10.2394	-0.0765966		16.994	0.00329608		10.1662	0.00322042
	10.2492	0.268095		17.014	0.00356476		10.176	0.0031409
	10.2591	0.0398745		17.034	0.00389993		10.1859	0.00310115
	10.2689	-0.000840294		17.054	0.00431516		10.1957	0.00313295
	10.2787	0.0834502		17.074	0.00482945		10.2056	0.00329198
	10.2886	-0.00933728		17.094	0.00546858		10.2154	0.00356234
	10.2984	0.220797		17.114	0.00626512		10.2253	0.00387246
	10.3083	-0.00739631		17.134	0.00726521		10.2351	0.00413486
	10.3181	0.118582		17.154	0.00853262		10.245	0.00429389
	10.328	0.0674826		17.174	0.0101528		10.2548	0.00437341
	10.3378	0.0268051		17.194	0.0122494		10.2647	0.00441317
	10.3477	0.0486328		17.214	0.0149931		10.2745	0.00443702
	10.3575	0.247549		17.234	0.0186325		10.2844	0.00444497
	10.3674	-0.084779		17.254	0.0235176		10.2942	0.00442907
	10.3772	-0.0421019		17.274	0.0301383		10.3041	0.00439726
	10.3871	-0.0931695		17.294	0.0391689		10.3139	0.00434955
	10.3969	-0.0199309		17.314	0.0514494		10.3238	0.00423028
	10.4068	-0.0925204		17.334	0.067843		10.3336	0.00403944
	10.4166	0.0328122		17.354	0.0887389		10.3435	0.00381679
	10.4265	-0.133517		17.374	0.113034		10.3533	0.00364981
	10.4363	0.210577		17.394	0.136951		10.3632	0.00359415
	10.4462	0.106758		17.414	0.154309		10.373	0.003618
	10.456	0.0966955		17.434	0.159679		10.3829	0.00367366
	10.4659	-0.121695		17.454	0.1519		10.3927	0.00371342
	10.4757	-0.0796642		17.474	0.13417		10.4026	0.00368162
	10.4856	0.0561223		17.494	0.111731		10.4124	0.00353053
	10.4954	0.0148308		17.514	0.0895518		10.4223	0.00322837
	10.5053	-0.0785388		17.534	0.0707428		10.4321	0.0028785
	10.5151	0.16143		17.554	0.0563508		10.442	0.00263995
	10.525	-0.0360953		17.574	0.0461423		10.4518	0.0026638
	10.5348	-0.00444884		17.594	0.0394498		10.4617	0.00298982
	10.5447	0.10012		17.614	0.0356353		10.4715	0.0035862
	10.5545	0.235943		17.634	0.0342689		10.4814	0.00438931
	10.5643	0.069689		17.654	0.035174		10.4912	0.00526399
	10.5742	0.0805234		17.674	0.0384307		10.5011	0.0060194
	10.584	0.0184464		17.694	0.0443973		10.5109	0.00644879
	10.5939	-0.0540419		17.714	0.0537142		10.5208	0.00650445
	10.6037	-0.105692		17.734	0.067288		10.5306	0.00625
	10.6136	0.134331		17.754	0.0861105		10.5405	0.00584447
	10.6234	0.0722751		17.774	0.110684		10.5503	0.00542303
	10.6333	-0.198109		17.794	0.139811		10.5602	0.0050652
	10.6431	0.0731797		17.814	0.169115		10.57	0.00485051
	10.653	0.125723		17.834	0.191176		10.5799	0.00484256
	10.6628	0.105356		17.854	0.199177		10.5897	0.00499364
	10.6727	0.0224932		17.874	0.191341		10.5996	0.00520833
	10.6825	-0.102031		17.894	0.171274		10.6094	0.00535146
	10.6924	0.242201		17.914	0.145247		10.6193	0.00541508
	10.7022	-0.038562		17.934	0.11945		10.6291	0.00542303
	10.7121	-0.0484865		17.954	0.097893		10.639	0.00538327
	10.7219	0.0145111		17.974	0.0817546		10.6488	0.00530375
	10.7318	-0.016236		17.994	0.0701444		10.6587	0.00516062
	10.7416	-0.00531117		18.014	0.061354		10.6685	0.00496978
	10.7515	0.120202		18.034	0.0539856		10.6784	0.00476304
	10.7613	0.0165545		18.054	0.0474437		10.6882	0.00454039
	10.7712	-0.00375464		18.074	0.041781		10.6981	0.00429389
	10.781	-0.0448918		18.094	0.0373723		10.7079	0.00399968
	10.7909	0.143143		18.114	0.034642		10.7178	0.00369752
	10.8007	0.0290998		18.134	0.033912		10.7276	0.00341921
	10.8106	-0.105771		18.154	0.035444		10.7375	0.00317271
	10.8204	0.144779		18.174	0.0395583		10.7473	0.00295802
	10.8303	0.0620021		18.194	0.0467245		10.7572	0.00275922
	10.8401	0.0625636		18.214	0.0575029		10.767	0.00260019
	10.8499	0.0318803		18.234	0.0722355		10.7769	0.00252067
	10.8598	0.0845357		18.254	0.0903184		10.7867	0.00254453
	10.8696	0.0955298		18.274	0.109195		10.7966	0.0026638
	10.8795	0.137779		18.294	0.124156		10.8064	0.00283079
	10.8893	-0.111633		18.314	0.130387		10.8163	0.00298982
	10.8992	0.0452106		18.334	0.126043		10.8261	0.00306934
	10.909	-0.0479407		18.354	0.112909		10.836	0.00302163
	10.9189	-0.0577534		18.374	0.0947639		10.8458	0.00281489
	10.9287	-0.119644		18.394	0.0756523		10.8557	0.00246501
	10.9386	0.0684376		18.414	0.0585233		10.8655	0.00207538
	10.9484	0.121108		18.434	0.0446578		10.8754	0.00177322
	10.9583	0.0487835		18.454	0.0340708		10.8852	0.00166985
	10.9681	0.0806311		18.474	0.0262098		10.8951	0.00177322
	10.978	0.0708173		18.494	0.0204237		10.9049	0.00205948
	10.9878	0.175592		18.514	0.016152		10.9148	0.00242525
	10.9977	0.0303725		18.534	0.0129713		10.9246	0.00279103
	11.0075	0.166408		18.554	0.0105749		10.9345	0.00304548
	11.0174	0.208699		18.574	0.00874566		10.9443	0.0031409
	11.0272	0.157245		18.594	0.00733306		10.9542	0.00309319
	11.0371	0.0849633		18.614	0.00622577		10.964	0.00298982
	11.0469	0.00227012		18.634	0.00535053		10.9739	0.00294211
	11.0568	-0.0491677		18.654	0.00464897		10.9837	0.00299777
	11.0666	0.0660664		18.674	0.00408312		10.9936	0.00315681
	11.0765	0.129223		18.694	0.00362175		11.0035	0.00337945
	11.0863	-0.0367826		18.714	0.00324315		11.0133	0.003618
	11.0962	0.161801		18.734	0.00292969		11.0232	0.00378499
	11.106	-0.0354437		18.754	0.00267051		11.033	0.00380884
	11.1158	0.1319		18.774	0.00245476		11.0429	0.00364981
	11.1257	-0.190333		18.794	0.00227428		11.0527	0.00332379
	11.1355	0.122855		18.814	0.00212366		11.0626	0.0028944
	11.1454	-0.032702		18.834	0.00199881		11.0724	0.00242525
	11.1552	0.0721634		18.854	0.00189568		11.0823	0.00199587
	11.1651	-0.114633		18.874	0.00181155		11.0921	0.00165394
	11.1749	0.0631602		18.894	0.0017437		11.102	0.00143925
	11.1848	0.168042		18.914	0.00168943		11.1118	0.00137564
	11.1946	0.147928		18.934	0.00165007		11.1217	0.0014631
	11.2045	0.00282024		18.954	0.00162158		11.1315	0.00163804
	11.2143	-0.121449		18.974	0.00160665		11.1414	0.00185274
	11.2242	0.15012		18.994	0.00160122		11.1512	0.00206743
	11.234	0.0466949		19.014	0.00160801		11.1611	0.00225827
	11.2439	-0.0150585		19.034	0.001627		11.1709	0.0024014
	11.2537	0.0273601		19.054	0.00165686		11.1808	0.00249682
	11.2636	0.0177008		19.074	0.00169892		11.1906	0.00256838
	11.2734	0.195547		19.094	0.00175592		11.2005	0.00262405
	11.2833	0.0713146		19.114	0.00182784		11.2103	0.00271947
	11.2931	-0.0424954		19.134	0.0019174		11.2202	0.00287055
	11.303	-0.0417169		19.154	0.00202731		11.23	0.00308524
	11.3128	0.052817		19.174	0.00216301		11.2399	0.00332379
	11.3227	0.0119396		19.194	0.00232856		11.2497	0.00355439
	11.3325	-0.133099		19.214	0.00252939		11.2596	0.00372137
	11.3424	0.117701		19.234	0.00277771		11.2694	0.00378499
	11.3522	-0.0689941		19.254	0.00308439		11.2793	0.00370547
	11.3621	0.0880664		19.274	0.0034657		11.2891	0.00349873
	11.3719	0.0263822		19.294	0.00394878		11.299	0.00322042
	11.3818	-0.02488		19.314	0.00456348		11.3088	0.00294211
	11.3916	-0.0344701		19.334	0.00536002		11.3187	0.00271151
	11.4014	-0.012805		19.354	0.00640489		11.3285	0.00255248
	11.4113	0.0609488		19.374	0.00779442		11.3384	0.00244911
	11.4211	-0.0215421		19.394	0.00966161		11.3482	0.00236164
	11.431	0.104306		19.414	0.0121869		11.3581	0.00225032
	11.4408	0.0530754		19.434	0.015597		11.3679	0.00212309
	11.4507	0.0747672		19.454	0.0201076		11.3778	0.00206743
	11.4605	0.127714		19.474	0.0257878		11.3876	0.00216285
	11.4704	-0.00683333		19.494	0.0322782		11.3975	0.00249682
	11.4802	-0.0372089		19.514	0.0385013		11.4073	0.00305344
	11.4901	0.0157541		19.534	0.0428517		11.4172	0.00377704
	11.4999	-0.0354442		19.554	0.0440825		11.427	0.0045563
	11.5098	0.0904462		19.574	0.0420877		11.4369	0.00520833
	11.5196	0.185092		19.594	0.0376979		11.4467	0.00556616
	11.5295	-0.00150714		19.614	0.0321221		11.4566	0.0055264
	11.5393	0.0618992		19.634	0.0265382		11.4664	0.00512087
	11.5492	0.135728		19.654	0.0217536		11.4763	0.00447678
	11.559	0.136644		19.674	0.0180721		11.4861	0.00372137
	11.5689	0.0750668		19.694	0.0154545		11.496	0.00299777
	11.5787	0.0239111		19.714	0.013723		11.5058	0.0024014
	11.5886	0.087344		19.734	0.0126877		11.5157	0.00197996
	11.5984	0.129949		19.754	0.0121951		11.5255	0.00175732
	11.6083	0.0683925		19.774	0.0121394		11.5354	0.0016619
	11.6181	0.0693414		19.794	0.0124529		11.5452	0.00162214
	11.628	-0.002621		19.814	0.0131002		11.5551	0.00154262
	11.6378	0.0295886		19.834	0.0140745		11.5649	0.00139154
	11.6477	-0.0215299		19.854	0.0153867		11.5748	0.0011848
	11.6575	0.13569		19.874	0.0170747		11.5846	0.00091444
	11.6673	-0.0820842		19.894	0.0191943		11.5945	0.000596374
	11.6772	0.0230634		19.914	0.0218309		11.6043	0.000270356
	11.687	0.0761329		19.934	0.0251026		11.6142	-7.95165e-06
	11.6969	0.181291		19.954	0.0291694		11.624	-0.00014313
	11.7067	0.0364545		19.974	0.0342526		11.6339	-5.56616e-05
	11.7166	0.12079		19.994	0.0406507		11.6437	0.000278308
	11.7264	0.132214		20.014	0.0487803		11.6536	0.00081902
	11.7363	0.174894		20.034	0.0592194		11.6634	0.00154262
	11.7461	0.144662		20.054	0.072781		11.6733	0.00232983
	11.756	0.281102		20.074	0.0906156		11.6831	0.00307729
	11.7658	0.0946305		20.094	0.114367		11.693	0.00362595
	11.7757	0.0644146		20.114	0.146372		11.7028	0.00387246
	11.7855	0.107121		20.134	0.189909		11.7127	0.00378499
	11.7954	0.191499		20.154	0.2494		11.7225	0.00341126
	11.8052	-0.0366179		20.174	0.330275		11.7324	0.00284669
	11.8151	0.172771		20.194	0.43777		11.7422	0.00222646
	11.8249	0.0175815		20.214	0.573345		11.7521	0.00163009
	11.8348	0.00823086		20.234	0.727818		11.7619	0.00116889
	11.8446	0.290552		20.254	0.874734		11.7718	0.000874682
	11.8545	0.0520455		20.274	0.975235		11.7816	0.000755407
	11.8643	0.240628		20.294	1		11.7915	0.000747455
	11.8742	0.147965		20.314	0.947033		11.8013	0.000787214
	11.884	0.117807		20.334	0.835838		11.8112	0.00081902
	11.8939	0.160572		20.354	0.694187		11.821	0.00081902
	11.9037	0.234592		20.374	0.549797		11.8309	0.000763359
	11.9136	0.0898673		20.394	0.422447		11.8407	0.000636132
	11.9234	0.195148		20.414	0.320234		11.8506	0.000445293
	11.9333	0.00876713		20.434	0.242551		11.8604	0.000222646
	11.9431	0.186975		20.454	0.185032		11.8703	-7.95165e-06
	11.9529	0.0526883		20.474	0.142775		11.8801	-0.000182888
	11.9628	0.0329901		20.494	0.111636		11.89	-0.00028626
	11.9726	0.0653807		20.514	0.088492		11.8998	-0.000254453
	11.9825	0.0352765		20.534	0.0710902		11.9097	-7.95165e-05
	11.9923	0.0885111		20.554	0.0578408		11.9195	0.000230598
	12.0022	-0.0561658		20.574	0.0476242		11.9294	0.000636132
	12.012	-0.0654206		20.594	0.0396479		11.9392	0.00105757
	12.0219	0.0607466		20.614	0.0333475		11.9491	0.00145515
	12.0317	0.114002		20.634	0.0283186		11.9589	0.00174936
	12.0416	0.11518		20.654	0.0242626		11.9688	0.00189249
	12.0514	0.0121966		20.674	0.0209624		11.9786	0.00188454
	12.0613	0.00296839		20.694	0.0182553		11.9885	0.00175732
	12.0711	0.0770788		20.714	0.0160177		11.9983	0.00159828
	12.081	0.182445		20.734	0.0141545		12.0082	0.00147901
	12.0908	0.152399		20.754	0.0125981		12.018	0.0014631
	12.1007	-0.0338913		20.774	0.0112886		12.0279	0.00155852
	12.1105	0.154824		20.794	0.010184		12.0377	0.00178117
	12.1204	0.0206275		20.814	0.00924909		12.0476	0.00209128
	12.1302	0.0739366		20.834	0.00845934		12.0574	0.00239345
	12.1401	0.210584		20.854	0.00779035		12.0673	0.00256838
	12.1499	0.170154		20.874	0.00722586		12.0771	0.00255248
	12.1598	0.254729		20.894	0.00675227		12.087	0.00233779
	12.1696	-0.0252741		20.914	0.00636011		12.0969	0.00197996
	12.1795	-0.0448551		20.934	0.00603987		12.1067	0.00157443
	12.1893	-0.0852641		20.954	0.00578611		12.1166	0.00122455
	12.1992	0.00849594		20.974	0.00559342		12.1264	0.00103372
	12.209	0.0397613		20.994	0.0054618		12.1363	0.00106552
	12.2189	0.216865		21.014	0.00538852		12.1461	0.00127226
	12.2287	0.164808		21.034	0.00537631		12.156	0.00155057
	12.2385	0.185673		21.054	0.00542516		12.1658	0.00180503
	12.2484	0.0711259		21.074	0.00554457		12.1757	0.00191635
	12.2582	0.112835		21.094	0.00573726		12.1855	0.00186069
	12.2681	0.164965		21.114	0.00601815		12.1954	0.0016778
	12.2779	0.0191845		21.134	0.00640218		12.2052	0.0014631
	12.2878	0.165076		21.154	0.00690832		12.2151	0.00132793
	12.2976	0.154722		21.174	0.00756645		12.2249	0.00140744
	12.3075	0.144374		21.194	0.00841592		12.2348	0.0016937
	12.3173	-0.0222185		21.214	0.00950692		12.2446	0.00213104
	12.3272	0.134111		21.234	0.0109155		12.2545	0.00258429
	12.337	0.165445		21.254	0.0127433		12.2643	0.00292621
	12.3469	0.0926185		21.274	0.0151316		12.2742	0.00300573
	12.3567	0.301047		21.294	0.0182865		12.284	0.00278308
	12.3666	0.0303142		21.314	0.0224972		12.2939	0.00227417
	12.3764	-0.0112466		21.334	0.0281747		12.3037	0.00158238
	12.3863	0.249281		21.354	0.0358986		12.3136	0.000850827
	12.3961	0.0723144		21.374	0.0464477		12.3234	0.000230598
	12.406	0.176603		21.394	0.0607786		12.3333	-0.000222646
	12.4158	0.05173		21.414	0.0798047		12.3431	-0.000485051
	12.4257	0.249779		21.434	0.103766		12.353	-0.000596374
	12.4355	-0.0104997		21.454	0.131006		12.3628	-0.000612277
	12.4454	0.18756		21.474	0.156828		12.3727	-0.000580471
	12.4552	0.166875		21.494	0.174438		12.3825	-0.000532761
	12.4651	0.281612		21.514	0.178926		12.3924	-0.000445293
	12.4749	0.0213546		21.534	0.170234		12.4022	-0.00028626
	12.4848	0.0631857		21.554	0.151725		12.4121	-3.97583e-05
	12.4946	0.125855		21.574	0.127841		12.4219	0.000318066
	12.5044	0.0739471		21.594	0.10315		12.4318	0.000731552
	12.5143	0.0428775		21.614	0.0811888		12.4416	0.00112913
	12.5241	0.0430632		21.634	0.0635902		12.4515	0.00145515
	12.534	0.0432542		21.654	0.0504032		12.4613	0.0016778
	12.5438	0.0955339		21.674	0.0409438		12.4712	0.00180503
	12.5537	0.158236		21.694	0.0343896		12.481	0.00186069
	12.5635	0.0334425		21.714	0.0300501		12.4909	0.00188454
	12.5734	0.0440715		21.734	0.0274148		12.5007	0.00189249
	12.5832	-0.0702942		21.754	0.0261542		12.5106	0.00191635
	12.5931	0.0340954		21.774	0.0260741		12.5204	0.00191635
	12.6029	0.180157		21.794	0.0271027		12.5303	0.00186069
	12.6128	0.0241406		21.814	0.0292712		12.5401	0.0016937
	12.6226	0.0556295		21.834	0.0327179		12.55	0.00140744
	12.6325	0.139207		21.854	0.0377061		12.5598	0.00101781
	12.6423	0.170707		21.874	0.0446551		12.5697	0.000572519
	12.6522	-0.0686218		21.894	0.0541987		12.5795	0.000103372
	12.662	0.108722		21.914	0.0672636		12.5894	-0.000341921
	12.6719	0.056904		21.934	0.085185		12.5992	-0.000683842
	12.6817	0.109258		21.954	0.10983		12.6091	-0.000890585
	12.6916	-0.0883823		21.974	0.143658		12.6189	-0.000930344
	12.7014	0.141066		21.994	0.18951		12.6288	-0.000803117
	12.7113	0.162186		22.014	0.249624		12.6386	-0.000540712
	12.7211	-0.0146052		22.034	0.323165		12.6485	-0.000198791
	12.731	0.152359		22.054	0.402329		12.6583	0.000174936
	12.7408	0.0589118		22.074	0.470421		12.6682	0.000532761
	12.7507	0.111303		22.094	0.508204		12.678	0.000826972
	12.7605	0.142867		22.114	0.506412		12.6879	0.00104167
	12.7704	-0.0755646		22.134	0.469564		12.6977	0.00116889
	12.7802	0.0393428		22.154	0.408694		12.7076	0.00122455
	12.79	-0.0124111		22.174	0.336429		12.7174	0.00123251
	12.7999	-0.022493		22.194	0.265119		12.7273	0.00119275
	12.8097	0.0299304		22.214	0.203367		12.7371	0.00109733
	12.8196	0.144859		22.234	0.154314		12.747	0.000938295
	12.8294	0.186876		22.254	0.117216		12.7568	0.000739504
	12.8393	-0.0106842		22.274	0.0897838		12.7667	0.000540712
	12.8491	0.114677		22.294	0.0696097		12.7765	0.000373728
	12.859	-0.0516228		22.314	0.0547143		12.7864	0.000278308
	12.8688	0.0424992		22.334	0.043613		12.7962	0.000270356
	12.8787	-0.0508735		22.354	0.0352418		12.8061	0.000333969
	12.8885	0.0120091		22.374	0.0288519		12.8159	0.000445293
	12.8984	0.106147		22.394	0.0239138		12.8258	0.000580471
	12.9082	0.10654		22.414	0.0200546		12.8356	0.000691794
	12.9181	-0.00764435		22.434	0.0170042		12.8455	0.000787214
	12.9279	0.159426		22.454	0.0145738		12.8553	0.000874682
	12.9378	0.0452522		22.474	0.0126212		12.8652	0.00100191
	12.9476	0.1915		22.494	0.011043		12.875	0.0011848
	12.9575	0.16067		22.514	0.00976474		12.8849	0.00142335
	12.9673	0.0985952		22.534	0.00872938		12.8947	0.00165394
	12.9772	0.161526		22.554	0.00789484		12.9046	0.00182093
	12.987	0.203628		22.574	0.00723264		12.9144	0.00184478
	12.9969	0.0894862		22.594	0.00671971		12.9243	0.00171756
	13.0067	0.214933		22.614	0.00634383		12.9341	0.00143925
	13.0166	-0.0346155		22.634	0.00609957		12.944	0.00106552
	13.0264	0.0283417		22.654	0.0059883		12.9538	0.000691794
	13.0363	0.185054		22.674	0.00601951		12.9637	0.000397583
	13.0461	0.123022		22.694	0.00621491		12.9735	0.00028626
	13.0559	0.154745		22.714	0.00660843		12.9834	0.000365776
	13.0658	0.16564		22.734	0.00725028		12.9932	0.000620229
	13.0756	0.114041		22.754	0.00822187		13.0031	0.00100191
	13.0855	0.312446		22.774	0.00963583		13.0129	0.00145515
	13.0953	0.135858		22.794	0.011655		13.0228	0.00191635
	13.1052	0.188441		22.814	0.0144951		13.0326	0.00233779
	13.115	0.022279		22.834	0.0184208		13.0425	0.0026638
	13.1249	-0.0084606		22.854	0.0236696		13.0523	0.0028626
	13.1347	0.0233051		22.874	0.0302522		13.0622	0.0028785
	13.1446	0.127993		22.894	0.0376152		13.072	0.00270356
	13.1544	0.0868525		22.914	0.0443552		13.0819	0.00234574
	13.1643	0.108218		22.934	0.0486242		13.0918	0.00185274
	13.1741	0.285838		22.954	0.0492824		13.1016	0.00133588
	13.184	0.244714		22.974	0.0465359		13.1115	0.000874682
	13.1938	-0.0464055		22.994	0.0413237		13.1213	0.000564567
	13.2037	0.0687308		23.014	0.0347275		13.1312	0.000453244
	13.2135	0.0172058		23.034	0.0278776		13.141	0.000540712
	13.2234	0.163603		23.054	0.0217088		13.1509	0.000779262
	13.2332	0.0704217		23.074	0.0166785		13.1607	0.00106552
	13.2431	0.164746		23.094	0.0128152		13.1706	0.00133588
	13.2529	0.248659		23.114	0.00993436		13.1804	0.00151081
	13.2628	0.0513271		23.134	0.00780664		13.1903	0.00157443
	13.2726	0.406084		23.154	0.00623255		13.2001	0.00155852
	13.2825	0.0941796		23.174	0.00505742		13.21	0.0014631
	13.2923	0.136447		23.194	0.00416861		13.2198	0.00133588
	13.3022	0.14747		23.214	0.00348876		13.2297	0.00120865
	13.312	0.387665		23.234	0.00296226		13.2395	0.00108938
	13.3219	0.159115		23.254	0.00254703		13.2494	0.000993957
	13.3317	0.222237		23.274	0.00221729		13.2592	0.000922392
	13.3415	0.222865		23.294	0.00195132		13.2691	0.000906489
	13.3514	0.150581		23.314	0.00173421		13.2789	0.000978053
	13.3612	0.276219		23.334	0.00155644		13.2888	0.00116094
	13.3711	0.0476958		23.354	0.00140989		13.2986	0.0014313
	13.3809	-0.055822		23.374	0.00128641		13.3085	0.00172551
	13.3908	-0.0447513		23.394	0.00118328		13.3183	0.00200382
	13.4006	-0.0336752		23.414	0.00109643		13.3282	0.00217875
	13.4105	0.206573		23.434	0.00102315		13.338	0.0021708
	13.4203	0.019743		23.454	0.000959376		13.3479	0.00196406
	13.4302	0.0933351		23.474	0.000906455		13.3577	0.00157443
	13.44	0.135682		23.494	0.000860318		13.3676	0.00111323
	13.4499	0.0426185		23.514	0.000820966		13.3774	0.000683842
	13.4597	0.0953932		23.534	0.000788398		13.3873	0.000373728
	13.4696	0.0127566		23.554	0.000761259		13.3971	0.000246501
	13.4794	0.148875		23.574	0.000736834		13.407	0.000278308
	13.4893	0.170416		23.594	0.000717836		13.4168	0.000437341
	13.4991	0.119045		23.614	0.000702909		13.4267	0.000620229
	13.509	0.0989299		23.634	0.000690697		13.4365	0.000755407
	13.5188	0.0996533		23.654	0.000682555		13.4464	0.000811069
	13.5287	0.0378819		23.674	0.000677127		13.4562	0.000803117
	13.5385	0.111533		23.694	0.000674413		13.4661	0.000779262
	13.5484	0.164355		23.714	0.000674413		13.4759	0.000787214
	13.5582	0.0400997		23.734	0.000677127		13.4858	0.000842875
	13.5681	-0.0112337		23.754	0.000682555		13.4956	0.000970102
	13.5779	-0.0104784		23.774	0.000692054		13.5055	0.00113709
	13.5878	0.146532		23.794	0.000702909		13.5153	0.00131202
	13.5976	0.251465		23.814	0.000717836		13.5252	0.00149491
	13.6075	0.0959859		23.834	0.000736834		13.535	0.0016937
	13.6173	0.0655125		23.854	0.000758545		13.5449	0.00194816
	13.6271	0.0975443		23.874	0.000782971		13.5547	0.00226622
	13.637	-0.0579185		23.894	0.000812824		13.5646	0.00260814
	13.6468	-0.088376		23.914	0.000846748		13.5744	0.00292621
	13.6567	0.0678027		23.934	0.000884743		13.5843	0.003125
	13.6665	0.18232		23.954	0.000929523		13.5941	0.0031091
	13.6764	0.0468425		23.974	0.000979731		13.604	0.00282284
	13.6862	0.0988705		23.994	0.00103672		13.6138	0.00228212
	13.6961	0.171737		24.014	0.0011005		13.6237	0.00157443
	13.7059	0.109192		24.034	0.00117378		13.6335	0.000834924
	13.7158	0.254986		24.054	0.00125791		13.6434	0.000198791
	13.7256	0.109119		24.074	0.0013529		13.6532	-0.000198791
	13.7355	0.0882566		24.094	0.00146145		13.6631	-0.000318066
	13.7453	0.0986498		24.114	0.0015863		13.6729	-0.00019084
	13.7552	-0.068035		24.134	0.00172878		13.6828	0.000119275
	13.765	0.0569522		24.154	0.00189433		13.6926	0.000485051
	13.7749	0.0465281		24.174	0.0020843		13.7025	0.000787214
	13.7847	0.00485921		24.194	0.00230685		13.7123	0.00096215
	13.7946	0.015279		24.214	0.00256603		13.7222	0.00096215
	13.8044	0.254871		24.234	0.00287134		13.732	0.00081902
	13.8143	-0.0784487		24.254	0.00323365		13.7419	0.000580471
	13.8241	0.0986538		24.274	0.00366381		13.7517	0.000333969
	13.834	0.0674282		24.294	0.00418218		13.7616	0.00014313
	13.8438	0.119541		24.314	0.00480909		13.7714	4.77099e-05
	13.8537	0.10916		24.334	0.00557714		13.7813	4.77099e-05
	13.8635	-0.0470499		24.354	0.00652566		13.7911	0.000119275
	13.8734	-0.0574208		24.374	0.00771165		13.801	0.000222646
	13.8832	0.0780469		24.394	0.00920974		13.8108	0.000326018
	13.893	-0.0260634		24.414	0.0111285		13.8207	0.000413486
	13.9029	0.255248		24.434	0.0136185		13.8305	0.000485051
	13.9127	0.0261487		24.454	0.0168915		13.8404	0.000556616
	13.9226	-0.0154456		24.474	0.0212501		13.8502	0.000620229
	13.9324	0.0262987		24.494	0.0271122		13.8601	0.000683842
	13.9423	0.0680484		24.514	0.0350383		13.8699	0.000731552
	13.9521	0.0368867		24.534	0.0456973		13.8798	0.000731552
	13.962	-0.0255197		24.554	0.0597107		13.8896	0.000659987
	13.9718	0.120413		24.574	0.0771667		13.8995	0.000540712
	13.9817	-0.00448308		24.594	0.0968007		13.9093	0.000381679
	13.9915	0.120627		24.614	0.115375		13.9192	0.000206743
	14.0014	0.172825		24.634	0.128714		13.929	4.77099e-05
	14.0112	-0.0145549		24.654	0.134571		13.9389	-7.95165e-05
	14.0211	0.0793206		24.674	0.134063		13.9487	-0.000166985
	14.0309	0.0169515		24.694	0.129953		13.9586	-0.000230598
	14.0408	0.225421		24.714	0.12515		13.9684	-0.000278308
	14.0506	0.173479		24.734	0.122838		13.9783	-0.000318066
	14.0605	0.10071		24.754	0.12592		13.9881	-0.000365776
	14.0703	0.246695		24.774	0.135503		13.998	-0.000429389
	14.0802	0.101019		24.794	0.149676		14.0079	-0.000493003
	14.09	-0.0134013		24.814	0.163512		14.0177	-0.000548664
	14.0999	-0.00281644		24.834	0.171439		14.0276	-0.000572519
	14.1097	0.101524		24.854	0.170907		14.0374	-0.000516858
	14.1196	-0.0649641		24.874	0.162904		14.0473	-0.000381679
	14.1294	0.226887		24.894	0.14915		14.0571	-0.00014313
	14.1393	0.258326		24.914	0.131059		14.067	0.00019084
	14.1491	0.0293542		24.934	0.110761		14.0768	0.000572519
	14.159	0.0608043		24.954	0.0908558		14.0867	0.000930344
	14.1688	0.175593		24.974	0.0730849		14.0965	0.00119275
	14.1786	-0.0325295		24.994	0.0579873		14.1064	0.00128817
	14.1885	0.0406032		25.014	0.0455358		14.1162	0.00122455
	14.1983	-0.000842051		25.034	0.0355756		14.1261	0.00101781
	14.2082	0.218135		25.054	0.0278423		14.1359	0.000747455
	14.218	0.0517		25.074	0.0219612		14.1458	0.000500954
	14.2279	0.0311041		25.094	0.0175239		14.1556	0.000365776
	14.2377	0.14593		25.114	0.0141708		14.1655	0.000357824
	14.2476	0.0211781		25.134	0.0116184		14.1753	0.000461196
	14.2574	0.250598		25.154	0.00965618		14.1852	0.000612277
	14.2673	0.00085674		25.174	0.00813095		14.195	0.000707697
	14.2771	0.188621		25.194	0.00693275		14.2049	0.000691794
	14.287	0.115973		25.214	0.00598152		14.2147	0.000532761
	14.2968	0.168331		25.234	0.00522026		14.2246	0.000278308
	14.3067	-0.164722		25.254	0.00460826		14.2344	1.59033e-05
	14.3165	0.0751465		25.274	0.00411433		14.2443	-0.000166985
	14.3264	-0.0912296		25.294	0.00371538		14.2541	-0.000182888
	14.3362	0.169483		25.314	0.00339513		14.264	-7.95165e-06
	14.3461	0.221868		25.334	0.00314002		14.2738	0.000326018
	14.3559	0.0450908		25.354	0.00294191		14.2837	0.000731552
	14.3658	0.0766527		25.374	0.002794		14.2935	0.00108938
	14.3756	0.13947		25.394	0.00269358		14.3034	0.00131997
	14.3855	0.0460424		25.414	0.00263659		14.3132	0.00135178
	14.3953	0.10887		25.434	0.00262438		14.3231	0.00119275
	14.4052	-0.0262132		25.454	0.0026583		14.3329	0.000898537
	14.415	-0.119625		25.474	0.00274243		14.3428	0.000540712
	14.4249	0.0363722		25.494	0.00288491		14.3526	0.00023855
	14.4347	0.119458		25.514	0.00309796		14.3625	3.18066e-05
	14.4445	-0.0370347		25.534	0.00339649		14.3723	-3.18066e-05
	14.4544	0.0668948		25.554	0.00380494		14.3822	4.77099e-05
	14.4642	0.399996		25.574	0.00435587		14.392	0.000222646
	14.4741	0.0351865		25.594	0.00509542		14.4019	0.000445293
	14.4839	0.00371536		25.614	0.00608872		14.4117	0.000652036
	14.4938	-0.0173338		25.634	0.0074199		14.4216	0.000811069
	14.5036	0.065789		25.654	0.00919074		14.4314	0.000882634
	14.5135	0.0343338		25.674	0.0115044		14.4413	0.00086673
	14.5233	0.159134		25.694	0.0144124		14.4511	0.000739504
	14.5332	0.221439		25.714	0.0178713		14.461	0.000556616
	14.543	0.179583		25.734	0.0217726		14.4708	0.000310115
	14.5529	0.0335663		25.754	0.0261406		14.4807	3.97583e-05
	14.5627	0.022971		25.774	0.0312998		14.4905	-0.000246501
	14.5726	0.158214		25.794	0.0377115		14.5004	-0.000500954
	14.5824	0.189296		25.814	0.0455276		14.5102	-0.000707697
	14.5923	0.345384		25.834	0.0541172		14.5201	-0.000811069
	14.6021	0.136893		25.854	0.0617651		14.5299	-0.000803117
	14.612	0.209658		25.874	0.066235		14.5398	-0.000644084
	14.6218	0.261595		25.894	0.0663015		14.5496	-0.000318066
	14.6317	0.219787		25.914	0.0624802		14.5595	0.000151081
	14.6415	0.375901		25.934	0.0559532		14.5693	0.000707697
	14.6514	0.167437		25.954	0.0477273		14.5792	0.00123251
	14.6612	0.156895		25.974	0.0388907		14.589	0.00159033
	14.6711	0.302608		25.994	0.0306132		14.5989	0.00165394
	14.6809	0.21916		26.014	0.0236696		14.6087	0.00131202
	14.6908	0.552384		26.034	0.0182621		14.6186	0.000508906
	14.7006	0.375196		26.054	0.0142265		14.6284	-0.00077131
	14.7105	0.458431		26.074	0.0112764		14.6383	-0.00243321
	14.7203	0.364588		26.094	0.00914325		14.6481	-0.00430184
	14.7301	0.593666		26.114	0.00761259		14.658	-0.00620229
	14.74	0.551917		26.134	0.00652973		14.6678	-0.0079278
	14.7498	0.885173		26.154	0.00578476		14.6777	-0.00924777
	14.7597	1.60385		26.174	0.00530982		14.6875	-0.00995547
	14.7695	2.22878		26.194	0.00506149		14.6974	-0.00988391
	14.7794	2.09331		26.214	0.00501671		14.7072	-0.00892971
	14.7892	1.96825		26.234	0.00517548		14.7171	-0.00709288
	14.7991	1.7182		26.254	0.00555543		14.7269	-0.00456425
	14.8089	1.48899		26.274	0.0061932		14.7368	-0.00172551
	14.8188	1.50978		26.294	0.00715394		14.7466	0.000946247
	14.8286	0.832661		26.314	0.0085394		14.7565	0.00295006
	14.8385	0.426382		26.334	0.0104975		14.7663	0.00395992
	14.8483	0.228441		26.354	0.0132359		14.7762	0.00402354
	14.8582	0.145089		26.374	0.017034		14.786	0.00330789
	14.868	0.134659		26.394	0.0222014		14.7959	0.0021708
	14.8779	0.0929836		26.414	0.028974		14.8057	0.000970102
	14.8877	0.165897		26.434	0.0372094		14.8156	0
	14.8976	0.0825664		26.454	0.0459564		14.8254	-0.000628181
	14.9074	0.155491		26.474	0.0533031		14.8353	-0.000922392
	14.9173	0.0513372		26.494	0.0572125		14.8451	-0.000970102
	14.9271	0.176356		26.514	0.0569804		14.855	-0.000890585
	14.937	0.113879		26.534	0.0533953		14.8648	-0.00077131
	14.9468	0.113908		26.554	0.0475359		14.8747	-0.000652036
	14.9567	0.207693		26.574	0.0402517		14.8846	-0.000532761
	14.9665	0.155649		26.594	0.0325265		14.8944	-0.000405534
	14.9764	0.228611		26.614	0.0253875		14.9043	-0.000246501
	14.9862	0.291161		26.634	0.0194549		14.9141	-0.000159033
	14.9961	0.353717		26.654	0.0148493		14.924	-0.000214695
	15.0059	0.280861		26.674	0.0114012		14.9338	-0.000469148
	15.0157	0.437177		26.694	0.00885693		14.9437	-0.000906489
	15.0256	0.343499		26.714	0.0069816		14.9535	-0.0014472
	15.0354	0.228992		26.734	0.00559071		14.9634	-0.00197201
	15.0453	0.510325		26.754	0.00454856		14.9732	-0.00235369
	15.0551	0.437495		26.774	0.00376287		14.9831	-0.00250477
	15.065	0.791755		26.794	0.00316445		14.9929	-0.0024014
	15.0748	0.67727		26.814	0.00270579		15.0028	-0.00209924
	15.0847	0.864873		26.834	0.00235705		15.0126	-0.00170961
	15.0945	1.16707		26.854	0.00209516		15.0225	-0.00133588
	15.1044	1.08385		26.874	0.00190654		15.0323	-0.00096215
	15.1142	1.37563		26.894	0.0017817		15.0422	-0.000508906
	15.1241	1.13617		26.914	0.00172064		15.052	8.74682e-05
	15.1339	1.21964		26.934	0.00172606		15.0619	0.00077131
	15.1438	0.876023		26.954	0.00180612		15.0717	0.00128022
	15.1536	0.824081		26.974	0.00197167		15.0816	0.0012007
	15.1635	0.84506		26.994	0.00222814		15.0914	1.59033e-05
	15.1733	0.574378		27.014	0.00256603		15.1013	-0.00258429
	15.1832	0.772452		27.034	0.00292969		15.1111	-0.00646469
	15.193	0.168447		27.054	0.00322144		15.121	-0.0110528
	15.2029	0.366531		27.074	0.00334764		15.1308	-0.0156011
	15.2127	0.0437871		27.094	0.00328386		15.1407	-0.0195452
	15.2226	0.346049		27.114	0.00307218		15.1505	-0.0226304
	15.2324	0.189982		27.134	0.00276414		15.1604	-0.0246422
	15.2423	0.304754		27.154	0.00239369		15.1702	-0.0253658
	15.2521	0.284115		27.174	0.00200831		15.1801	-0.0246819
	15.262	0.148897		27.194	0.0016555		15.1899	-0.0226225
	15.2718	-0.038398		27.214	0.0013624		15.1998	-0.0194418
	15.2816	0.0972287		27.234	0.00113578		15.2096	-0.0155137
	15.2915	0.0453606		27.254	0.000967518		15.2195	-0.0113073
	15.3013	0.118498		27.274	0.000844034		15.2293	-0.00725986
	15.3112	0.0249739		27.294	0.000754474		15.2392	-0.00369752
	15.321	-0.0268781		27.314	0.000692054		15.249	-0.000898537
	15.3309	0.129608		27.334	0.000647274		15.2589	0.00100191
	15.3407	0.00485042		27.354	0.000618777		15.2687	0.00196406
	15.3506	0.057181		27.374	0.000601137		15.2786	0.00209128
	15.3604	0.1616		27.394	0.000592995		15.2884	0.00160623
	15.3703	0.130608		27.414	0.000592995		15.2983	0.000795165
	15.3801	-0.0253786		27.434	0.000601137		15.3081	-6.36132e-05
	15.39	0.0269733		27.454	0.00061742		15.318	-0.000755407
	15.3998	0.0897471		27.474	0.000639132		15.3278	-0.0011848
	15.4097	0.0275263		27.494	0.000668985		15.3377	-0.00134383
	15.4195	0.0798942		27.514	0.00070698		15.3475	-0.00131997
	15.4294	0.048934		27.534	0.000753117		15.3574	-0.00122455
	15.4392	0.111729		27.554	0.00081011		15.3672	-0.00112913
	15.4491	-0.13797		27.574	0.000879315		15.3771	-0.00104962
	15.4589	0.122752		27.594	0.000960733		15.3869	-0.000978053
	15.4688	0.112647		27.614	0.00105979		15.3968	-0.000874682
	15.4786	-0.00162025		27.634	0.00117921		15.4066	-0.000755407
	15.4885	0.0091182		27.654	0.00132169		15.4165	-0.000659987
	15.4983	0.124029		27.674	0.00149538		15.4263	-0.000620229
	15.5082	-0.0318889		27.694	0.00170707		15.4362	-0.000667939
	15.518	0.0517821		27.714	0.00196625		15.446	-0.000803117
	15.5279	-0.0103748		27.734	0.00228785		15.4559	-0.000954198
	15.5377	0.000390271		27.754	0.00268951		15.4657	-0.00105757
	15.5476	0.0528273		27.774	0.00319837		15.4756	-0.00103372
	15.5574	0.126103		27.794	0.003847		15.4854	-0.00086673
	15.5672	0.0848007		27.814	0.00468425		15.4953	-0.000564567
	15.5771	-0.0606629		27.834	0.00578204		15.5051	-0.000222646
	15.5869	0.00221209		27.854	0.00723807		15.515	3.97583e-05
	15.5968	0.0650924		27.874	0.0091921		15.5248	0.000127226
	15.6066	-0.0282719		27.894	0.0118423		15.5347	3.18066e-05
	15.6165	0.0450357		27.914	0.0154572		15.5445	-0.000206743
	15.6263	-0.048318		27.934	0.0203776		15.5544	-0.000445293
	15.6362	-0.0374997		27.954	0.0269507		15.5642	-0.000532761
	15.646	0.00457392		27.974	0.0353477		15.5741	-0.000357824
	15.6559	0.286236		27.994	0.0451395		15.5839	0.000103372
	15.6657	0.00540379		28.014	0.0548419		15.5938	0.000779262
	15.6756	-0.03584		28.034	0.0620528		15.6036	0.00149491
	15.6854	0.183338		28.054	0.0648644		15.6135	0.00205153
	15.6953	-0.0141448		28.074	0.0632619		15.6233	0.00227417
	15.7051	0.0487941		28.094	0.0585206		15.6332	0.00209924
	15.715	0.0596549		28.114	0.0516923		15.643	0.00157443
	15.7248	0.0705211		28.134	0.0435153		15.6529	0.000898537
	15.7347	0.039726		28.154	0.0349989		15.6627	0.000278308
	15.7445	0.0818528		28.174	0.0272303		15.6726	-0.000127226
	15.7544	0.00940166		28.194	0.0208335		15.6824	-0.00023855
	15.7642	-0.000544188		28.214	0.0158942		15.6923	-0.000111323
	15.7741	0.114515		28.234	0.0122059		15.7022	0.000127226
	15.7839	0.000413426		28.254	0.00948656		15.712	0.000318066
	15.7938	0.0529836		28.274	0.00748232		15.7219	0.00028626
	15.8036	0.0222257		28.294	0.00599509		15.7317	-5.56616e-05
	15.8135	0.0748064		28.314	0.00487966		15.7416	-0.000715649
	15.8233	0.200309		28.334	0.00403427		15.7514	-0.00159033
	15.8331	0.221651		28.354	0.00338835		15.7613	-0.00255248
	15.843	0.336747		28.374	0.00288899		15.7711	-0.00349078
	15.8528	0.233099		28.394	0.00250089		15.781	-0.00429389
	15.8627	0.33779		28.414	0.00219693		15.7908	-0.00487436
	15.8725	0.254986		28.434	0.00196082		15.8007	-0.00517653
	15.8824	0.120104		28.454	0.00177899		15.8105	-0.00518448
	15.8922	0.297728		28.474	0.00163922		15.8204	-0.00495388
	15.9021	0.100356		28.494	0.0015388		15.8302	-0.0045722
	15.9119	0.361324		28.514	0.0014696		15.8401	-0.00417462
	15.9218	0.278546		28.534	0.0014316		15.8499	-0.00388836
	15.9316	0.0916075		28.554	0.00142346		15.8598	-0.00379294
	15.9415	0.154674		28.574	0.00144788		15.8696	-0.00391221
	15.9513	0.0927461		28.594	0.00150623		15.8795	-0.00423028
	15.9612	0.16624		28.614	0.00160665		15.8893	-0.00469943
	15.971	0.0834894		28.634	0.00175727		15.8992	-0.00524809
	15.9809	0.0215773		28.654	0.00197575		15.909	-0.00578085
	15.9907	0.147171		28.674	0.00228242		15.9189	-0.00612277
	16.0006	0.106102		28.694	0.00270715		15.9287	-0.00619434
	16.0104	0.0650397		28.714	0.00329065		15.9386	-0.00592398
	16.0203	0.159399		28.734	0.00407769		15.9484	-0.00535146
	16.0301	-0.0170699		28.754	0.00509949		15.9583	-0.00454039
	16.04	0.181467		28.774	0.0063384		15.9681	-0.00364186
	16.0498	-0.0262415		28.794	0.0076628		15.978	-0.00279103
	16.0597	0.161889		28.814	0.00882843		15.9878	-0.00208333
	16.0695	0.131275		28.834	0.00960191		15.9977	-0.00157443
	16.0794	-0.0660007		28.854	0.00995879		16.0075	-0.00124841
	16.0892	0.195062		28.874	0.0100782		16.0174	-0.00104962
	16.0991	0.174881		28.894	0.0101515		16.0272	-0.000978053
	16.1089	0.133871		28.914	0.0103265		16.0371	-0.00096215
	16.1187	0.155367		28.934	0.0107648		16.0469	-0.000978053
	16.1286	0.333118		28.954	0.0116197		16.0568	-0.00102576
	16.1384	0.125458		28.974	0.0128817		16.0666	-0.00108938
	16.1483	0.30322		28.994	0.0142549		16.0765	-0.00115299
	16.1581	0.460154		29.014	0.015236		16.0863	-0.00122455
	16.168	0.575426		29.034	0.0154491		16.0962	-0.00132793
	16.1778	0.57612		29.054	0.0149172		16.106	-0.00149491
	16.1877	0.837237		29.074	0.0138967		16.1159	-0.00179707
	16.1975	1.03586		29.094	0.0125696		16.1257	-0.00226622
	16.2074	1.28657		29.114	0.0110471		16.1356	-0.00285464
	16.2172	1.39145		29.134	0.00951642		16.1454	-0.00347487
	16.2271	1.51717		29.154	0.0081988		16.1553	-0.0038486
	16.2369	1.80957		29.174	0.00723535		16.1651	-0.003618
	16.2468	1.5603		29.194	0.00666678		16.175	-0.00242525
	16.2566	1.80062		29.214	0.00648224		16.1848	-0.00014313
	16.2665	1.59303		29.234	0.00667086		16.1947	0.00300573
	16.2763	1.34377		29.254	0.00724078		16.2045	0.00639313
	16.2862	1.19869		29.274	0.00823273		16.2144	0.00918416
	16.296	1.32445		29.294	0.00971182		16.2242	0.0105041
	16.3059	0.960632		29.314	0.0117459		16.2341	0.00989186
	16.3157	0.961401		29.334	0.014335		16.2439	0.00742684
	16.3256	0.805925		29.354	0.0173041		16.2538	0.00364981
	16.3354	0.754621		29.374	0.0202365		16.2636	-0.000850827
	16.3453	0.442906		29.394	0.0226614		16.2735	-0.00562182
	16.3551	0.454113		29.414	0.0244431		16.2833	-0.0101781
	16.365	0.548658		29.434	0.0259276		16.2932	-0.0139631
	16.3748	0.278626		29.454	0.0276224		16.303	-0.0164202
	16.3847	0.227349		29.474	0.0299686		16.3129	-0.0172551
	16.3945	0.186494		29.494	0.0334845		16.3227	-0.0165474
	16.4043	0.103977		29.514	0.0388826		16.3326	-0.0146947
	16.4142	0.458966		29.534	0.0468927		16.3424	-0.0122376
	16.424	0.397293		29.554	0.057929		16.3523	-0.00966126
	16.4339	0.293959		29.574	0.0716696		16.3621	-0.00730757
	16.4437	0.138548		29.594	0.0866899		16.372	-0.00533556
	16.4536	0.128974		29.614	0.100707		16.3818	-0.00380089
	16.4634	-0.0264269		29.634	0.111564		16.3917	-0.00268766
	16.4733	0.0160938		29.654	0.118132		16.4015	-0.00184478
	16.4831	0.162787		29.674	0.120451		16.4114	-0.00119275
	16.493	0.257401		29.694	0.119108		16.4212	-0.000628181
	16.5028	0.0395213		29.714	0.114245		16.4311	-0.000127226
	16.5127	0.18623		29.734	0.105602		16.4409	0.000294211
	16.5225	0.124611		29.754	0.0938018		16.4508	0.000620229
	16.5324	0.000496736		29.774	0.0806758		16.4606	0.000811069
	16.5422	0.0222214		29.794	0.0678823		16.4705	0.000850827
	16.5521	0.158535		29.814	0.0560455		16.4804	0.000715649
	16.5619	0.00318672		29.834	0.0453431		16.4902	0.000493003
	16.5718	0.149927		29.854	0.0360777		16.5001	0.000254453
	16.5816	-0.0158267		29.874	0.0285194		16.5099	0.000111323
	16.5915	0.0892579		29.894	0.0226668		16.5198	0.000151081
	16.6013	0.0276812		29.914	0.0182892		16.5296	0.000405534
	16.6112	0.12236		29.934	0.0150841		16.5395	0.000803117
	16.621	0.123294		29.954	0.0127704		16.5493	0.00123251
	16.6309	0.0513163		29.974	0.0111312		16.5592	0.00154262
	16.6407	-0.103989		29.994	0.010009		16.569	0.00164599
	16.6506	-0.0418664		30.014	0.00929795		16.5789	0.00148696
	16.6604	0.145262		30.034	0.00893021		16.5887	0.00111323
	16.6702	-0.0321882		30.054	0.00887321		16.5986	0.000636132
	16.6801	0.207034		30.074	0.00911747		16.6084	0.00019084
	16.6899	0.206678		30.094	0.00968468		16.6183	-3.18066e-05
	16.6998	-0.0749227		30.114	0.0106251		16.6281	1.59033e-05
	16.7096	-0.0231847		30.134	0.0120214		16.638	0.000357824
	16.7195	0.00772529		30.154	0.0140053		16.6478	0.000890585
	16.7293	0.0178073		30.174	0.0167599		16.6577	0.00145515
	16.7392	0.017478		30.194	0.020516		16.6675	0.00189249
	16.749	0.0588206		30.214	0.0255137		16.6774	0.00206743
	16.7589	0.0168353		30.234	0.0318711		16.6872	0.00189249
	16.7687	-0.0355615		30.254	0.0393195		16.6971	0.00139154
	16.7786	0.0682972		30.274	0.0469511		16.7069	0.000683842
	16.7884	-0.0153389		30.294	0.0534252		16.7168	-5.56616e-05
	16.7983	0.171864		30.314	0.0579385		16.7266	-0.000659987
	16.8081	0.109072		30.334	0.0609754		16.7365	-0.00104167
	16.818	0.181702		30.354	0.0637219		16.7463	-0.00114504
	16.8278	0.358503		30.374	0.0671102		16.7562	-0.00100191
	16.8377	0.306144		30.394	0.0719112		16.766	-0.000659987
	16.8475	0.16004		30.414	0.0792117		16.7759	-0.000246501
	16.8574	0.0972744		30.434	0.0900565		16.7857	0.000206743
	16.8672	0.117848		30.454	0.104549		16.7956	0.000612277
	16.8771	0.273843		30.474	0.121487		16.8054	0.000898537
	16.8869	0.148593		30.494	0.139329		16.8153	0.00107347
	16.8968	0.127516		30.514	0.157883		16.8251	0.00109733
	16.9066	0.0231103		30.534	0.178118		16.835	0.000978053
	16.9165	0.0124601		30.554	0.199368		16.8448	0.000763359
	16.9263	0.126815		30.574	0.217354		16.8547	0.000516858
	16.9362	0.0849257		30.594	0.226258		16.8645	0.000318066
	16.946	0.0117915		30.614	0.223358		16.8744	0.000246501
	16.9558	0.00116255		30.634	0.21104		16.8842	0.000341921
	16.9657	-0.0198777		30.654	0.193692		16.8941	0.000588422
	16.9755	0.167421		30.674	0.174015		16.9039	0.000930344
	16.9854	0.0734745		30.694	0.153386		16.9138	0.00125636
	16.9952	0.0732835		30.714	0.134022		16.9236	0.00147901
	17.0051	0.0626812		30.734	0.11899		16.9335	0.00151081
	17.0149	0.0416676		30.754	0.110746		16.9433	0.00135178
	17.0248	0.0102426		30.774	0.110454		16.9532	0.00100191
	17.0346	0.135073		30.794	0.118022		16.963	0.000556616
	17.0445	-0.063008		30.814	0.131797		16.9729	0.000127226
	17.0543	0.0722496		30.834	0.147779		16.9827	-0.000174936
	17.0642	-0.125821		30.854	0.159954		16.9926	-0.00023855
	17.074	0.00944761		30.874	0.163437		17.0024	-4.77099e-05
	17.0839	0.0822212		30.894	0.157974		17.0123	0.000397583
	17.0937	0.113334		30.914	0.146705		17.0221	0.00101781
	17.1036	-0.0326322		30.934	0.131992		17.032	0.0016937
	17.1134	0.0505741		30.954	0.114539		17.0418	0.00229803
	17.1233	0.0192023		30.974	0.0955496		17.0517	0.00268766
	17.1331	-0.0225808		30.994	0.0773472		17.0615	0.00277513
	17.143	0.0502248		31.014	0.061947		17.0714	0.00256043
	17.1528	-0.0644643		31.034	0.0501468		17.0812	0.00210719
	17.1627	0.0916853		31.054	0.0417933		17.0911	0.00150286
	17.1725	-0.0646599		31.074	0.0362908		17.1009	0.00086673
	17.1824	0.112334		31.094	0.0328685		17.1108	0.000294211
	17.1922	0.0601658		31.114	0.0306431		17.1206	-0.00014313
	17.2021	-0.07533		31.134	0.0288139		17.1305	-0.000453244
	17.2119	0.0391795		31.154	0.0269792		17.1403	-0.000667939
	17.2217	0.0286943		31.174	0.0251975		17.1502	-0.000826972
	17.2316	0.0390478		31.194	0.0236574		17.16	-0.00096215
	17.2414	0.22649		31.214	0.0224334		17.1699	-0.00108938
	17.2513	0.153521		31.234	0.0216029		17.1797	-0.00120865
	17.2611	0.0805568		31.254	0.0213641		17.1896	-0.00133588
	17.271	0.101348		31.274	0.0219503		17.1994	-0.00147901
	17.2808	0.278395		31.294	0.0235353		17.2093	-0.00164599
	17.2907	0.267947		31.314	0.0262967		17.2192	-0.00184478
	17.3005	0.403338		31.334	0.0304951		17.229	-0.00211514
	17.3104	0.434567		31.354	0.0363667		17.2389	-0.00243321
	17.3202	0.330385		31.374	0.0437459		17.2487	-0.00277513
	17.3301	0.465792		31.394	0.0516408		17.2586	-0.00311705
	17.3399	0.653287		31.414	0.0581651		17.2684	-0.00348282
	17.3498	1.01787		31.434	0.0614951		17.2783	-0.00391221
	17.3596	1.18454		31.454	0.0613119		17.2881	-0.00442907
	17.3695	1.09081		31.474	0.0588056		17.298	-0.00502545
	17.3793	1.27832		31.494	0.055116		17.3078	-0.00563772
	17.3892	1.14293		31.514	0.0505457		17.3177	-0.00620229
	17.399	1.72629		31.534	0.0452847		17.3275	-0.00663963
	17.4089	1.32007		31.554	0.0400563		17.3374	-0.00694975
	17.4187	1.26803		31.574	0.0358307		17.3472	-0.00725986
	17.4286	1.23682		31.594	0.033281		17.3571	-0.00787214
	17.4384	1.04937		31.614	0.032574		17.3669	-0.00908874
	17.4483	0.778588		31.634	0.0333651		17.3768	-0.0110846
	17.4581	0.61198		31.654	0.0348307		17.3866	-0.013653
	17.468	0.507878		31.674	0.0358158		17.3965	-0.0162929
	17.4778	0.591281		31.694	0.0354223		17.4063	-0.018591
	17.4877	0.289273		31.714	0.0336202		17.4162	-0.0204119
	17.4975	0.258104		31.734	0.0310013		17.426	-0.0217716
	17.5073	0.122773		31.754	0.0279698		17.4359	-0.0225588
	17.5172	0.0916141		31.774	0.024591		17.4457	-0.022527
	17.527	0.112544		31.794	0.0210167		17.4556	-0.0215251
	17.5369	0.102229		31.814	0.0176447		17.4654	-0.0195849
	17.5467	0.0606696		31.834	0.0148561		17.4753	-0.0169211
	17.5566	0.0503654		31.854	0.0128261		17.4851	-0.0138756
	17.5664	0.1859		31.874	0.0115546		17.495	-0.0108063
	17.5763	0.16519		31.894	0.0109874		17.5048	-0.00801527
	17.5861	0.404901		31.914	0.011081		17.5147	-0.00566953
	17.596	0.144619		31.934	0.0118463		17.5245	-0.0038486
	17.6058	0.0718409		31.954	0.0133634		17.5344	-0.00250477
	17.6157	0.00948533		31.974	0.0157965		17.5442	-0.00155057
	17.6255	0.0200517		31.994	0.0194006		17.5541	-0.000898537
	17.6354	0.145207		32.014	0.0245028		17.5639	-0.000469148
	17.6452	0.124534		32.034	0.0314274		17.5738	-0.000198791
	17.6551	0.0517828		32.054	0.0402368		17.5836	0
	17.6649	0.114454		32.074	0.0502757		17.5935	0.00023855
	17.6748	4.68792e-05		32.094	0.0597392		17.6033	0.000580471
	17.6846	0.218979		32.114	0.0661156		17.6132	0.00101781
	17.6945	0.208749		32.134	0.0679		17.623	0.00153467
	17.7043	0.344358		32.154	0.0657872		17.6329	0.00205153
	17.7142	0.396639		32.174	0.0614774		17.6427	0.00252863
	17.724	0.261425		32.194	0.0558827		17.6526	0.00284669
	17.7339	0.626217		32.214	0.0491969		17.6624	0.00298187
	17.7437	0.668097		32.234	0.0419941		17.6723	0.00297392
	17.7536	0.720399		32.254	0.0353409		17.6821	0.00292621
	17.7634	0.60604		32.274	0.0300446		17.692	0.00308524
	17.7733	1.04377		32.294	0.0262451		17.7018	0.00368957
	17.7831	1.044		32.314	0.023561		17.7117	0.00504135
	17.7929	1.05466		32.334	0.0215188		17.7215	0.00739504
	17.8028	0.971574		32.354	0.0199067		17.7314	0.0109017
	17.8126	1.00307		32.374	0.0187832		17.7412	0.0155137
	17.8225	1.32625		32.394	0.0182485		17.7511	0.0209049
	17.8323	1.27443		32.414	0.0183544		17.7609	0.0265903
	17.8422	1.08719		32.434	0.0191916		17.7708	0.0319179
	17.852	1.02496		32.454	0.0209027		17.7806	0.0362198
	17.8619	0.993992		32.474	0.0234389		17.7905	0.0389949
	17.8717	0.963025		32.494	0.0263021		17.8003	0.0400366
	17.8816	0.97373		32.514	0.028533		17.8102	0.0394959
	17.8914	0.67194		32.534	0.0292698		17.82	0.0377306
	17.9013	0.797239		32.554	0.0284339		17.8299	0.0347964
	17.9111	0.537126		32.574	0.0266183		17.8397	0.0305344
	17.921	0.547852		32.594	0.024306		17.8496	0.0248171
	17.9308	0.402334		32.614	0.0215839		17.8594	0.0179787
	17.9407	0.246404		32.634	0.0185321		17.8693	0.0107745
	17.9505	0.319646		32.654	0.0154925		17.8791	0.00425413
	17.9604	0.43456		32.674	0.01286		17.889	-0.000667939
	17.9702	0.382812		32.694	0.0108598		17.8988	-0.00340331
	17.9801	0.476904		32.714	0.00952863		17.9087	-0.00385655
	17.9899	0.248084		32.734	0.00882301		17.9185	-0.00245706
	17.9998	0.446352		32.754	0.00869545		17.9284	-3.18066e-05
	18.0096	0.44671		32.774	0.00914189		17.9383	0.00247296
	18.0195	0.155406		32.794	0.0102098		17.9481	0.00424618
	18.0293	0.374524		32.814	0.0120037		17.958	0.0048028
	18.0392	0.249897		32.834	0.0146661		17.9678	0.00412691
	18.049	0.469026		32.854	0.0183191		17.9777	0.00249682
	18.0588	0.43816		32.874	0.0229205		17.9875	0.000389631
	18.0687	0.667715		32.894	0.028077		17.9974	-0.00174141
	18.0785	0.657693		32.914	0.032954		18.0072	-0.00347487
	18.0884	0.772677		32.934	0.036535		18.0171	-0.00459606
	18.0982	0.950165		32.954	0.0381091		18.0269	-0.00508906
	18.1081	1.23183		32.974	0.0376043		18.0368	-0.00505725
	18.1179	1.26349		32.994	0.0355281		18.0466	-0.00469148
	18.1278	1.02433		33.014	0.0324845		18.0565	-0.00410305
	18.1376	0.972673		33.034	0.0288464		18.0663	-0.0033874
	18.1475	0.775188		33.054	0.0248556		18.0762	-0.00255248
	18.1573	0.952708		33.074	0.0208661		18.086	-0.00158238
	18.1672	0.869818		33.094	0.0173013		18.0959	-0.000477099
	18.177	0.599432		33.114	0.014449		18.1057	0.000739504
	18.1869	0.787385		33.134	0.0123945		18.1156	0.00196406
	18.1967	0.444094		33.154	0.0110986		18.1254	0.00305344
	18.2066	0.444557		33.174	0.010488		18.1353	0.00395197
	18.2164	0.65336		33.194	0.0105084		18.1451	0.00471533
	18.2263	1.133		33.214	0.0111638		18.155	0.00560592
	18.2361	1.03973		33.234	0.0125316		18.1648	0.00705312
	18.246	1.01938		33.254	0.0147665		18.1747	0.0096215
	18.2558	1.13446		33.274	0.0180965		18.1845	0.0137643
	18.2657	1.09329		33.294	0.0227984		18.1944	0.0196406
	18.2755	0.885453		33.314	0.0290934		18.2042	0.0270118
	18.2854	0.958876		33.334	0.0368946		18.2141	0.0350668
	18.2952	1.11564		33.354	0.0454232		18.2239	0.0425811
	18.3051	0.834905		33.374	0.0530792		18.2338	0.0482188
	18.3149	0.85626		33.394	0.0582329		18.2436	0.050994
	18.3248	0.658871		33.414	0.0606158		18.2535	0.0505725
	18.3346	0.815654		33.434	0.0614327		18.2633	0.0473839
	18.3444	0.482859		33.454	0.0617638		18.2732	0.0423108
	18.3543	0.754236		33.474	0.0613702		18.283	0.0362118
	18.3641	0.650619		33.494	0.0592262		18.2929	0.0298028
	18.374	0.724089		33.514	0.0548256		18.3027	0.0237198
	18.3838	0.714232		33.534	0.0488169		18.3126	0.0183524
	18.3937	0.600214		33.554	0.0424324		18.3224	0.0138279
	18.4035	0.371618		33.574	0.0364577		18.3323	0.0100986
	18.4134	0.497193		33.594	0.0309022		18.3421	0.00700541
	18.4232	0.404024		33.614	0.0255707		18.352	0.00446088
	18.4331	0.144194		33.634	0.0205689		18.3618	0.00248092
	18.4429	0.280202		33.654	0.0162008		18.3717	0.00116889
	18.4528	0.207882		33.674	0.0126497		18.3815	0.000588422
	18.4626	0.135568		33.694	0.00990044		18.3914	0.000715649
	18.4725	0.334092		33.714	0.00782292		18.4012	0.00135178
	18.4823	0.0534545		33.734	0.00626376		18.4111	0.00213899
	18.4922	0.074906		33.754	0.00509134		18.4209	0.00272742
	18.502	0.138029		33.774	0.00420117		18.4308	0.00287055
	18.5119	0.0865749		33.794	0.00351862		18.4406	0.00251272
	18.5217	0.0663757		33.814	0.00298804		18.4505	0.00181298
	18.5316	0.0982652		33.834	0.00257281		18.4603	0.00104962
	18.5414	0.0780766		33.854	0.00224307		18.4702	0.000461196
	18.5513	0.0266433		33.874	0.00198117		18.48	0.00019084
	18.5611	0.0897988		33.894	0.00176949		18.4899	0.000230598
	18.571	0.163376		33.914	0.00159987		18.4997	0.000421438
	18.5808	0.132792		33.934	0.00146417		18.5096	0.000580471
	18.5907	0.0813803		33.954	0.00135425		18.5194	0.000604326
	18.6005	0.0716403		33.974	0.00126741		18.5293	0.000445293
	18.6103	0.0410723		33.994	0.00120092		18.5391	0.000182888
	18.6202	0.125093		34.014	0.00114935		18.549	-5.56616e-05
	18.63	-0.0304643		34.034	0.00111407		18.5588	-0.000151081
	18.6399	0.053567		34.054	0.00109236		18.5687	-6.36132e-05
	18.6497	-0.0186463		34.074	0.00108422		18.5785	0.000159033
	18.6596	0.107062		34.094	0.00108829		18.5884	0.000429389
	18.6694	-0.0380571		34.114	0.00110593		18.5982	0.000652036
	18.6793	0.0459956		34.134	0.00113578		18.6081	0.000795165
	18.6891	-0.0157798		34.154	0.00118192		18.6179	0.000890585
	18.699	0.0266168		34.174	0.00124434		18.6278	0.00100986
	18.7088	0.0377687		34.194	0.00132576		18.6377	0.00116889
	18.7187	0.0697593		34.214	0.00142753		18.6475	0.00140744
	18.7285	-0.0544948		34.234	0.0015578		18.6574	0.00163804
	18.7384	0.0191731		34.254	0.00171928		18.6672	0.00178117
	18.7482	-0.0634037		34.274	0.00192147		18.6771	0.00177322
	18.7581	0.135275		34.294	0.00217386		18.6869	0.00158238
	18.7679	0.146459		34.314	0.00249139		18.6968	0.00123251
	18.7778	0.0638979		34.334	0.00289441		18.7066	0.000842875
	18.7876	-0.0290743		34.354	0.00341142		18.7165	0.000556616
	18.7975	0.107126		34.374	0.00408176		18.7263	0.000461196
	18.8073	0.284997		34.394	0.004957		18.7362	0.000461196
	18.8172	-0.0475422		34.414	0.00610907		18.746	0.000723601
	18.827	0.0678403		34.434	0.00762887		18.7559	0.00103372
	18.8369	-0.0667719		34.454	0.00960869		18.7657	0.00129612
	18.8467	0.121538		34.474	0.0121055		18.7756	0.0014313
	18.8566	-0.00264703		34.494	0.0150651		18.7854	0.00139949
	18.8664	0.10234		34.514	0.0182743		18.7953	0.00124841
	18.8763	-0.0739175		34.534	0.0214835		18.8051	0.00103372
	18.8861	-0.0105865		34.554	0.0247321		18.815	0.000811069
	18.8959	0.30275		34.574	0.0285194		18.8248	0.000612277
	18.9058	0.105675		34.594	0.0335334		18.8347	0.000437341
	18.9156	0.200272		34.614	0.040268		18.8445	0.000246501
	18.9255	-0.00720895		34.634	0.0487884		18.8544	7.95165e-06
	18.9353	0.0248987		34.654	0.0584595		18.8642	-0.00028626
	18.9452	0.0778451		34.674	0.0675282		18.8741	-0.000620229
	18.955	-0.00461992		34.694	0.0734622		18.8839	-0.000954198
	18.9649	0.173337		34.714	0.0747228		18.8938	-0.00119275
	18.9747	0.0283827		34.734	0.0721826		18.9036	-0.00130407
	18.9846	0.133434		34.754	0.0678986		18.9135	-0.00122455
	18.9944	0.0718233		34.774	0.0629308		18.9233	-0.000938295
	19.0043	0.187302		34.794	0.0570469		18.9332	-0.000485051
	19.0141	-0.0826315		34.814	0.0500545		18.943	5.56616e-05
	19.024	-0.0400592		34.834	0.0424989		18.9529	0.000588422
	19.0338	0.158768		34.854	0.035212		18.9627	0.00102576
	19.0437	0.138851		34.874	0.0288139		18.9726	0.00130407
	19.0535	0.0772728		34.894	0.0235827		18.9824	0.00140744
	19.0634	0.0261164		34.914	0.0194467		18.9923	0.00135178
	19.0732	0.0999652		34.934	0.0161249		19.0021	0.0012007
	19.0831	0.0800694		34.954	0.0133661		19.012	0.00100986
	19.0929	0.206012		34.974	0.0110769		19.0218	0.000882634
	19.1028	0.0923771		34.994	0.00925317		19.0317	0.000834924
	19.1126	0.082914		35.014	0.00787449		19.0415	0.000890585
	19.1225	-0.0307105		35.034	0.00689611		19.0514	0.00104167
	19.1323	-0.0714131		35.054	0.00626784		19.0612	0.00130407
	19.1422	0.0322438		35.074	0.0059598		19.0711	0.0016619
	19.152	0.0942393		35.094	0.00596387		19.0809	0.00210719
	19.1619	0.15624		35.114	0.00629633		19.0908	0.00258429
	19.1717	0.166163		35.134	0.00700738		19.1006	0.00305344
	19.1815	0.103174		35.154	0.00817302		19.1105	0.00339536
	19.1914	0.0922745		35.174	0.00987466		19.1203	0.00355439
	19.2012	0.0813799		35.194	0.0121204		19.1302	0.00342716
	19.2111	0.0392407		35.214	0.0147245		19.14	0.00300573
	19.2209	0.00752347		35.234	0.0171806		19.1499	0.00232188
	19.2308	-0.0241884		35.254	0.0187872		19.1597	0.00147901
	19.2406	0.110772		35.274	0.0191319		19.1696	0.000596374
	19.2505	0.11032		35.294	0.0184412		19.1794	-0.000182888
	19.2603	0.0577911		35.314	0.0172525		19.1893	-0.00077131
	19.2702	0.203184		35.334	0.0158467		19.1991	-0.00111323
	19.28	0.0569151		35.354	0.0141776		19.209	-0.00120865
	19.2899	-0.0789315		35.374	0.0122304		19.2188	-0.00108938
	19.2997	0.118561		35.394	0.010222		19.2287	-0.000755407
	19.3096	0.118141		35.414	0.0084322		19.2385	-0.000278308
	19.3194	0.117727		35.434	0.00702367		19.2484	0.000326018
	19.3293	0.0235685		35.454	0.00602494		19.2582	0.000993957
	19.3391	-0.00808489		35.474	0.00539259		19.2681	0.00163804
	19.349	0.0852671		35.494	0.00507642		19.2779	0.0021708
	19.3588	-0.0192923		35.514	0.00503435		19.2878	0.00247296
	19.3687	0.126154		35.534	0.00525282		19.2977	0.00246501
	19.3785	0.136188		35.554	0.00574133		19.3075	0.00211514
	19.3884	-0.0308552		35.574	0.00654194		19.3174	0.00152672
	19.3982	-0.05206		35.594	0.00772929		19.3272	0.00086673
	19.4081	0.312157		35.614	0.00941872		19.3371	0.000333969
	19.4179	-0.0215368		35.634	0.0117785		19.3469	0.000119275
	19.4278	0.0510244		35.654	0.0150284		19.3568	0.000326018
	19.4376	0.102758		35.674	0.0194114		19.3666	0.000898537
	19.4474	-0.00175392		35.694	0.0250917		19.3765	0.00164599
	19.4573	0.122907		35.714	0.0319593		19.3863	0.00227417
	19.4671	0.351739		35.734	0.0394091		19.3962	0.00244116
	19.477	0.28891		35.754	0.0464409		19.406	0.0019402
	19.4868	0.30942		35.774	0.0521768		19.4159	0.000723601
	19.4967	0.309102		35.794	0.0561201		19.4257	-0.00106552
	19.5065	0.569206		35.814	0.057777		19.4356	-0.00318066
	19.5164	0.412648		35.834	0.0566778		19.4454	-0.0052799
	19.5262	0.287346		35.854	0.053071		19.4553	-0.00707697
	19.5361	0.380799		35.874	0.0479715		19.4651	-0.0084049
	19.5459	0.370091		35.894	0.0423374		19.475	-0.00931139
	19.5558	0.317721		35.914	0.0365418		19.4848	-0.00989981
	19.5656	0.265357		35.934	0.0307353		19.4947	-0.0103212
	19.5755	0.275498		35.954	0.0253129		19.5045	-0.0105837
	19.5853	0.421061		35.974	0.0207793		19.5144	-0.0105996
	19.5952	0.108296		35.994	0.0174235		19.5242	-0.0103053
	19.605	0.180953		36.014	0.0152333		19.5341	-0.00966921
	19.6149	0.045282		36.034	0.0139836		19.5439	-0.00873887
	19.6247	0.24295		36.054	0.0132861		19.5538	-0.00756997
	19.6346	0.159373		36.074	0.0127026		19.5636	-0.0062659
	19.6444	-0.049199		36.094	0.01194		19.5735	-0.00496978
	19.6543	0.138068		36.114	0.0109914		19.5833	-0.00381679
	19.6641	0.0961736		36.134	0.0100036		19.5932	-0.00287055
	19.674	-0.0394655		36.154	0.00904691		19.603	-0.0021708
	19.6838	0.0436508		36.174	0.00807532		19.6129	-0.0016937
	19.6937	0.283022		36.194	0.00705895		19.6227	-0.00138359
	19.7035	0.0848993		36.214	0.00606158		19.6326	-0.00116094
	19.7134	0.0742816		36.234	0.00519176		19.6424	-0.000978053
	19.7232	0.126169		36.254	0.0045187		19.6523	-0.000731552
	19.733	0.167645		36.274	0.00406819		19.6621	-0.000413486
	19.7429	0.459127		36.294	0.00384293		19.672	-4.77099e-05
	19.7527	0.69853		36.314	0.00384293		19.6818	0.000341921
	19.7626	1.39627		36.334	0.00407905		19.6917	0.000747455
	19.7724	1.37527		36.354	0.00458384		19.7015	0.00114504
	19.7823	1.15636		36.374	0.00540752		19.7114	0.00147901
	19.7921	0.833281		36.394	0.00661251		19.7212	0.0016937
	19.802	0.656045		36.414	0.00822865		19.7311	0.00176527
	19.8118	0.530897		36.434	0.0101691		19.7409	0.00166985
	19.8217	0.884921		36.454	0.0121313		19.7508	0.00143925
	19.8315	0.86395		36.474	0.0135982		19.7606	0.00114504
	19.8414	0.436735		36.494	0.014145		19.7705	0.000803117
	19.8512	0.165775		36.514	0.0138031		19.7803	0.000493003
	19.8611	0.176071		36.534	0.012978		19.7902	0.000254453
	19.8709	0.0822047		36.554	0.0119942		19.8	5.56616e-05
	19.8808	0.0195941		36.574	0.0108666		19.8099	-0.000111323
	19.8906	0.175739		36.594	0.00950828		19.8197	-0.000310115
	19.9005	0.186056		36.614	0.00798711		19.8296	-0.000572519
	19.9103	0.196378		36.634	0.00651209		19.8394	-0.00091444
	19.9202	0.290038		36.654	0.00525825		19.8493	-0.00128022
	19.93	0.133704		36.674	0.00429073		19.8591	-0.00158238
	19.9399	0.185709		36.694	0.00359325		19.869	-0.00175732
	19.9497	0.206469		36.714	0.00311967		19.8788	-0.00173346
	19.9596	0.0709843		36.734	0.00282521		19.8887	-0.00148696
	19.9694	0.0709216		36.754	0.00267594		19.8985	-0.00108938
	19.9793	0.0812809		36.774	0.00265152		19.9084	-0.000628181
	19.9891	0.0916455		36.794	0.00274243		19.9182	-0.000222646
	19.9989	0.154099		36.814	0.00295141		19.9281	7.95165e-06
	20.0088	0.299891		36.834	0.003292		19.938	-7.95165e-06
	20.0186	0.195688		36.854	0.00379408		19.9478	-0.000270356
	20.0285	0.258157		36.874	0.00450242		19.9577	-0.000659987
	20.0383	0.424798		36.894	0.00548215		19.9675	-0.00109733
	20.0482	0.258112		36.914	0.00682691		19.9774	-0.00139154
	20.058	0.362264		36.934	0.00866424		19.9872	-0.0014472
	20.0679	0.518504		36.954	0.0111353		19.9971	-0.0012166
	20.0777	0.508083		36.974	0.0143689		20.0069	-0.000707697
	20.0876	0.612251		36.994	0.0183991		20.0168	-2.3855e-05
	20.0974	0.883091		37.014	0.0230861		20.0266	0.000636132
	20.1073	0.924769		37.034	0.0281327		20.0365	0.00113709
	20.1171	1.25812		37.054	0.0331534		20.0463	0.00136768
	20.127	1.83106		37.074	0.0375487		20.0562	0.00126431
	20.1368	1.86234		37.094	0.0404024		20.066	0.00091444
	20.1467	2.4457		37.114	0.0409791		20.0759	0.000421438
	20.1565	3.29991		37.134	0.0394579		20.0857	-8.74682e-05
	20.1664	3.56037		37.154	0.036782		20.0956	-0.000556616
	20.1762	4.05		37.174	0.0337383		20.1054	-0.000850827
	20.1861	4.94589		37.194	0.0304463		20.1153	-0.00081902
	20.1959	5.38345		37.214	0.0267255		20.1251	-6.36132e-05
	20.2058	5.77935		37.234	0.0226627		20.135	0.00217875
	20.2156	5.894		37.254	0.0186732		20.1448	0.00687818
	20.2255	6.61283		37.274	0.0151872		20.1547	0.015132
	20.2353	6.49832		37.294	0.0124013		20.1645	0.0276877
	20.2452	6.64424		37.314	0.0102668		20.1744	0.0442828
	20.255	5.77975		37.334	0.00861268		20.1842	0.0631838
	20.2649	5.17568		37.354	0.00729506		20.1941	0.0812261
	20.2747	4.83203		37.374	0.00623391		20.2039	0.094569
	20.2845	4.19673		37.394	0.00537359		20.2138	0.1
	20.2944	3.78017		37.414	0.00464354		20.2236	0.0961355
	20.3042	3.28029		37.434	0.00399763		20.2335	0.0833731
	20.3141	2.67625		37.454	0.0034277		20.2433	0.0630566
	20.3239	2.39513		37.474	0.00294326		20.2532	0.037667
	20.3338	1.72859		37.494	0.0025321		20.263	0.0111641
	20.3436	1.71832		37.514	0.00217251		20.2729	-0.0117446
	20.3535	1.19763		37.534	0.0018509		20.2827	-0.0272742
	20.3633	0.999862		37.554	0.00156866		20.2926	-0.0339695
	20.3732	0.947934		37.574	0.00133254		20.3024	-0.0327847
	20.383	0.531428		37.594	0.00114257		20.3123	-0.0263915
	20.3929	0.385761		37.614	0.000991944		20.3221	-0.0181218
	20.4027	0.417183		37.634	0.000876601		20.332	-0.0107745
	20.4126	0.115276		37.654	0.000787041		20.3418	-0.00605916
	20.4224	0.271708		37.674	0.000717836		20.3517	-0.00424618
	20.4323	0.376063		37.694	0.000666271		20.3615	-0.0045881
	20.4421	0.167922		37.714	0.000629633		20.3714	-0.00583651
	20.452	0.220204		37.734	0.000605208		20.3812	-0.00673505
	20.4618	0.126657		37.754	0.000592995		20.3911	-0.0064806
	20.4717	0.220616		37.774	0.000594352		20.4009	-0.00484256
	20.4815	0.147913		37.794	0.000607922		20.4108	-0.0021708
	20.4914	0.0231326		37.814	0.000639132		20.4206	0.000858779
	20.5012	0.190024		37.834	0.000690697		20.4305	0.00355439
	20.5111	0.117337		37.854	0.000769401		20.4403	0.00537532
	20.5209	0.159239		37.874	0.000883386		20.4502	0.00613868
	20.5308	0.19073		37.894	0.00104351		20.46	0.00596374
	20.5406	0.190976		37.914	0.00126198		20.4699	0.00518448
	20.5505	0.107894		37.934	0.00154287		20.4797	0.00419052
	20.5603	0.00398429		37.954	0.00187397		20.4896	0.00328403
	20.5701	0.077163		37.974	0.00220372		20.4994	0.002632
	20.58	0.275347		37.994	0.00245476		20.5093	0.00221851
	20.5898	0.161036		38.014	0.00257145		20.5191	0.00194816
	20.5997	0.307148		38.034	0.0025701		20.529	0.00163804
	20.6095	0.0886809		38.054	0.00252803		20.5388	0.00116889
	20.6194	0.12022		38.074	0.00250361		20.5487	0.000532761
	20.6292	0.16218		38.094	0.00250496		20.5586	-0.00014313
	20.6391	0.0895627		38.114	0.00252532		20.5684	-0.000795165
	20.6489	-0.024716		38.134	0.00257824		20.5783	-0.00116889
	20.6588	0.111011		38.154	0.00268815		20.5881	-0.00123251
	20.6686	0.111326		38.174	0.00284013		20.598	-0.000986005
	20.6785	-0.0133536		38.194	0.00296498		20.6078	-0.000508906
	20.6883	0.101556		38.214	0.00298533		20.6177	9.54198e-05
	20.6982	0.226887		38.234	0.0028822		20.6275	0.000707697
	20.708	0.0709733		38.254	0.00271529		20.6374	0.00122455
	20.7179	0.0192318		38.274	0.00254567		20.6472	0.00161419
	20.7277	0.144579		38.294	0.00238419		20.6571	0.00186069
	20.7376	-0.0842352		38.314	0.00220643		20.6669	0.00197996
	20.7474	0.155706		38.334	0.00200831		20.6768	0.00197996
	20.7573	-0.0314309		38.354	0.00181562		20.6866	0.00184478
	20.7671	-0.114396		38.374	0.00166771		20.6965	0.00160623
	20.777	0.0417991		38.394	0.00158222		20.7063	0.00126431
	20.7868	0.177166		38.414	0.00156051		20.7162	0.000842875
	20.7967	0.0104546		38.434	0.00158765		20.726	0.000365776
	20.8065	0.0937487		38.454	0.001646		20.7359	-0.000111323
	20.8164	0.0416315		38.474	0.00172199		20.7457	-0.000532761
	20.8262	0.249936		38.494	0.00180612		20.7556	-0.000842875
	20.836	0.062413		38.514	0.00189297		20.7654	-0.000986005
	20.8459	0.135312		38.534	0.00199067		20.7753	-0.000970102
	20.8557	0.0936324		38.554	0.00211551		20.7851	-0.00081902
	20.8656	-0.0313749		38.574	0.00228785		20.795	-0.000556616
	20.8754	0.0623731		38.594	0.00252667		20.8048	-0.000270356
	20.8853	0.0623765		38.614	0.00285235		20.8147	-3.97583e-05
	20.8951	0.187385		38.634	0.00329065		20.8245	9.54198e-05
	20.905	-0.0313508		38.654	0.00387279		20.8344	8.74682e-05
	20.9148	0.0832518		38.674	0.00460691		20.8442	-5.56616e-05
	20.9247	0.13536		38.694	0.00546315		20.8541	-0.000278308
	20.9345	-2.69028e-05		38.714	0.00635875		20.8639	-0.000508906
	20.9444	0.135425		38.734	0.00720957		20.8738	-0.000707697
	20.9542	0.0833823		38.754	0.00800747		20.8836	-0.000826972
	20.9641	0.0938449		38.774	0.0088515		20.8935	-0.000834924
	20.9739	0.0418129		38.794	0.00990315		20.9033	-0.000731552
	20.9838	0.0627028		38.814	0.011332		20.9132	-0.000540712
	20.9936	0.052348		38.834	0.0133078		20.923	-0.000278308
	21.0035	-0.0100848		38.854	0.0160502		20.9329	5.56616e-05
	21.0133	0.114988		38.874	0.0198552		20.9427	0.000405534
	21.0232	0.0629823		38.894	0.025032		20.9526	0.000739504
	21.033	0.0422322		38.914	0.0317001		20.9624	0.00101781
	21.0429	0.000654041		38.934	0.0394159		20.9723	0.00116889
	21.0527	-0.0721688		38.954	0.0467964		20.9821	0.00116094
	21.0626	-0.0618566		38.974	0.0517955		20.992	0.000993957
	21.0724	-0.00987235		38.994	0.0530778		21.0018	0.000715649
	21.0823	-0.0203828		39.014	0.0512554		21.0117	0.000421438
	21.0921	0.104529		39.034	0.0481412		21.0215	0.000222646
	21.102	-0.103888		39.054	0.0449197		21.0314	0.000230598
	21.1118	-0.0102156		39.074	0.0414676		21.0412	0.000469148
	21.1216	0.0938786		39.094	0.0372325		21.0511	0.000906489
	21.1315	0.145895		39.114	0.0323311		21.0609	0.0014313
	21.1413	0.0624995		39.134	0.0275777		21.0708	0.00186864
	21.1512	0.0832763		39.154	0.0237687		21.0806	0.00209128
	21.161	0.0415584		39.174	0.0212908		21.0905	0.00201177
	21.1709	0.0623459		39.194	0.0201903		21.1003	0.00161419
	21.1807	-0.021028		39.214	0.0203762		21.1102	0.000978053
	21.1906	0.03102		39.234	0.0217183		21.12	0.000230598
	21.2004	0.0726568		39.254	0.0239912		21.1299	-0.000461196
	21.2103	0.135132		39.274	0.0267608		21.1397	-0.000986005
	21.2201	-0.0315538		39.294	0.0294666		21.1496	-0.00128022
	21.23	0.0309323		39.314	0.0318562		21.1594	-0.00131997
	21.2398	0.0309237		39.334	0.0343706		21.1693	-0.00114504
	21.2497	0.114254		39.354	0.0379001		21.1792	-0.000803117
	21.2595	0.176756		39.374	0.0432357		21.189	-0.000365776
	21.2694	0.197596		39.394	0.0508402		21.1989	9.54198e-05
	21.2792	0.166359		39.414	0.0609034		21.2087	0.000485051
	21.2891	0.228877		39.434	0.0731894		21.2186	0.000763359
	21.2989	0.364317		39.454	0.0862937		21.2284	0.000826972
	21.3088	0.176846		39.474	0.0971793		21.2383	0.000620229
	21.3186	0.291463		39.494	0.102598		21.2481	6.36132e-05
	21.3285	0.333169		39.514	0.101953		21.258	-0.000826972
	21.3383	0.489463		39.534	0.0979622		21.2678	-0.00196406
	21.3482	0.489513		39.554	0.0938561		21.2777	-0.00313295
	21.358	0.458319		39.574	0.0907635		21.2875	-0.00405534
	21.3679	0.572963		39.594	0.0879682		21.2974	-0.00439726
	21.3777	0.635528		39.614	0.0849896		21.3072	-0.0038327
	21.3875	1.0106		39.634	0.0826516		21.3171	-0.00211514
	21.3974	0.833593		39.654	0.082045		21.3269	0.000826972
	21.4072	0.739925		39.674	0.0832242		21.3368	0.00483461
	21.4171	0.792095		39.694	0.0850588		21.3466	0.00953403
	21.4269	1.10469		39.714	0.0858364		21.3565	0.0143845
	21.4368	0.917286		39.734	0.0841334		21.3663	0.018742
	21.4466	0.636139		39.754	0.0797205		21.3762	0.0220261
	21.4565	0.990414		39.774	0.0736087		21.386	0.0238311
	21.4663	1.01136		39.794	0.0669813		21.3959	0.024014
	21.4762	0.876063		39.814	0.0602032		21.4057	0.0227099
	21.486	0.667855		39.834	0.0529313		21.4156	0.0203721
	21.4959	0.667984		39.854	0.0449943		21.4254	0.0177004
	21.5057	0.595203		39.874	0.0369068		21.4353	0.0155137
	21.5156	0.532843		39.894	0.0295032		21.4451	0.0144163
	21.5254	0.574656		39.914	0.0233181		21.455	0.0144084
	21.5353	0.31439		39.934	0.0184168		21.4648	0.0148934
	21.5451	0.189546		39.954	0.0146078		21.4747	0.015132
	21.555	0.095958		39.974	0.0116618		21.4845	0.0147026
	21.5648	0.179458		39.994	0.00938886		21.4944	0.0134781
	21.5747	0.231714		40.014	0.0076438		21.5042	0.0116015
	21.5845	0.0756417		40.034	0.00630176		21.5141	0.00936705
	21.5944	0.211241		40.054	0.00526504		21.5239	0.00702131
	21.6042	0.18018		40.074	0.00445764		21.5338	0.00477099
	21.6141	0.138707		40.094	0.00382258		21.5436	0.00275127
	21.6239	0.00348897		40.114	0.00331779		21.5535	0.000986005
	21.6338	0.0870266		40.134	0.00291612		21.5633	-0.000516858
	21.6436	0.253903		40.154	0.00259181		21.5732	-0.00170165
	21.6535	0.243701		40.174	0.00233127		21.583	-0.00244116
	21.6633	0.0460047		40.194	0.00212094		21.5929	-0.00267176
	21.6731	0.0983136		40.214	0.00195403		21.6027	-0.00234574
	21.683	0.161045		40.234	0.00182512		21.6126	-0.00152672
	21.6928	0.0362808		40.254	0.00172742		21.6224	-0.000397583
	21.7027	0.0573557		40.274	0.00166229		21.6323	0.000811069
	21.7125	-0.0465641		40.294	0.00162836		21.6421	0.00183683
	21.7224	0.0266047		40.314	0.001627		21.652	0.00244116
	21.7322	0.0997789		40.334	0.00166364		21.6618	0.00244116
	21.7421	0.100042		40.354	0.00174506		21.6717	0.00189249
	21.7519	0.00655991		40.374	0.00188483		21.6815	0.000938295
	21.7618	-0.00358327		40.394	0.0020938		21.6914	-0.000166985
	21.7716	0.0800289		40.414	0.00238691		21.7012	-0.00114504
	21.7815	0.0594797		40.434	0.00277093		21.7111	-0.00176527
	21.7913	0.101436		40.454	0.00321737		21.7209	-0.00193225
	21.8012	0.0808972		40.474	0.00365703		21.7308	-0.00153467
	21.811	0.060364		40.494	0.0039827		21.7406	-0.00091444
	21.8209	0.0398361		40.514	0.00413468		21.7505	-0.00019084
	21.8307	0.21723		40.534	0.00415232		21.7604	0.000421438
	21.8406	0.165463		40.554	0.00414282		21.7702	0.000787214
	21.8504	0.124118		40.574	0.00418082		21.7801	0.000834924
	21.8603	0.176528		40.594	0.00427038		21.7899	0.000596374
	21.8701	0.0831097		40.614	0.00438979		21.7998	0.000135178
	21.88	0.0626138		40.634	0.0045567		21.8096	-0.000429389
	21.8898	0.229623		40.654	0.00484166		21.8195	-0.00100986
	21.8997	0.219554		40.674	0.00533017		21.8293	-0.00153467
	21.9095	0.334491		40.694	0.00611043		21.8392	-0.0019402
	21.9194	0.282766		40.714	0.00727742		21.849	-0.00219466
	21.9292	0.34563		40.734	0.00895463		21.8589	-0.00227417
	21.9391	0.5335		40.754	0.0113144		21.8687	-0.00213104
	21.9489	0.523458		40.774	0.0145766		21.8786	-0.00172551
	21.9587	0.669671		40.794	0.0189799		21.8884	-0.00106552
	21.9686	0.97214		40.814	0.0246507		21.8983	-0.000262405
	21.9784	1.10795		40.834	0.0313365		21.9081	0.000524809
	21.9883	1.20209		40.854	0.038044		21.918	0.00104167
	21.9981	1.27541		40.874	0.0430634		21.9278	0.00096215
	22.008	2.06748		40.894	0.0449564		21.9377	-3.18066e-05
	22.0178	2.58873		40.914	0.0438545		21.9475	-0.00211514
	22.0277	2.47456		40.934	0.0412939		21.9574	-0.00535941
	22.0375	3.34999		40.954	0.0386804		21.9672	-0.00953403
	22.0474	3.07958		40.974	0.0362433		21.9771	-0.0141619
	22.0572	3.43418		40.994	0.0333991		21.9869	-0.0187102
	22.0671	3.57004		41.014	0.0298221		21.9968	-0.0226384
	22.0769	3.97673		41.034	0.0259792		22.0066	-0.0254373
	22.0868	3.37301		41.054	0.0226926		22.0165	-0.0269163
	22.0966	3.15472		41.074	0.0205744		22.0263	-0.0273457
	22.1065	3.15518		41.094	0.0199149		22.0362	-0.0272503
	22.1163	2.78064		41.114	0.0208403		22.046	-0.027139
	22.1262	2.42694		41.134	0.0234267		22.0559	-0.0271788
	22.136	2.09409		41.154	0.0276577		22.0657	-0.0270197
	22.1459	1.53207		41.174	0.0331914		22.0756	-0.0265744
	22.1557	1.28255		41.194	0.0390332		22.0854	-0.0264711
	22.1656	1.3768		41.214	0.0435383		22.0953	-0.0275048
	22.1754	1.02313		41.234	0.045263		22.1051	-0.0297074
	22.1853	0.565296		41.254	0.0441164		22.115	-0.0323076
	22.1951	0.534553		41.274	0.0413441		22.1248	-0.0341842
	22.205	0.410066		41.294	0.0382692		22.1347	-0.0342716
	22.2148	0.431418		41.314	0.0352622		22.1445	-0.0320213
	22.2246	0.275692		41.334	0.031867		22.1544	-0.0275366
	22.2345	0.297054		41.354	0.0276889		22.1642	-0.0214218
	22.2443	0.349672		41.374	0.0229748		22.1741	-0.0146708
	22.2542	0.131461		41.394	0.0183666		22.1839	-0.00831743
	22.264	0.215339		41.414	0.0143811		22.1938	-0.003125
	22.2739	0.0179731		41.434	0.0112099		22.2036	0.000540712
	22.2837	0.206029		41.454	0.00880944		22.2135	0.00255248
	22.2936	0.102423		41.474	0.00703588		22.2233	0.00307729
	22.3034	0.0925726		41.494	0.00573998		22.2332	0.00247296
	22.3133	-0.0214392		41.514	0.00480231		22.243	0.00124841
	22.3231	0.249971		41.534	0.00413197		22.2529	-0.000119275
	22.333	-0.0827801		41.554	0.00366381		22.2627	-0.00124046
	22.3428	0.0844741		41.574	0.00335985		22.2726	-0.00188454
	22.3527	0.126734		41.594	0.0031943		22.2824	-0.00196406
	22.3625	-0.00808483		41.614	0.00315495		22.2923	-0.00151081
	22.3724	0.127935		41.634	0.00324315		22.3021	-0.000659987
	22.3822	0.253544		41.654	0.00347248		22.312	0.000349873
	22.3921	0.108325		41.674	0.00387007		22.3218	0.00126431
	22.4019	-0.120222		41.694	0.00447799		22.3317	0.0019084
	22.4118	-0.0779307		41.714	0.00536409		22.3416	0.00224237
	22.4216	0.130211		41.734	0.00661386		22.3514	0.00229008
	22.4315	0.0154409		41.754	0.00833043		22.3613	0.00209924
	22.4413	0.0777597		41.774	0.0106061		22.3711	0.00176527
	22.4512	-0.0161661		41.794	0.013472		22.381	0.00139154
	22.461	0.08783		41.814	0.0168169		22.3908	0.00105757
	22.4709	0.0147481		41.834	0.0203002		22.4007	0.000795165
	22.4807	0.0145882		41.854	0.0232666		22.4105	0.000604326
	22.4906	-0.0480664		41.874	0.0249085		22.4204	0.000421438
	22.5004	0.160118		41.894	0.0248488		22.4302	0.000262405
	22.5102	-0.0379429		41.914	0.0235312		22.4401	0.000135178
	22.5201	0.0556685		41.934	0.021797		22.4499	6.36132e-05
	22.5299	0.138869		41.954	0.020136		22.4598	3.18066e-05
	22.5398	0.159574		41.974	0.0184643		22.4696	6.36132e-05
	22.5496	0.0657012		41.994	0.0164614		22.4795	0.000182888
	22.5595	-0.00733275		42.014	0.0140704		22.4893	0.000405534
	22.5693	0.00297192		42.034	0.0115953		22.4992	0.000699746
	22.5792	0.0549486		42.054	0.00939836		22.509	0.00102576
	22.589	0.138181		42.074	0.00767094		22.5189	0.00127226
	22.5989	0.0339179		42.094	0.00643881		22.5287	0.00139949
	22.6087	0.200494		42.114	0.00564363		22.5386	0.00134383
	22.6186	0.0441585		42.134	0.00520533		22.5484	0.00108938
	22.6284	-0.0288383		42.154	0.00503164		22.5583	0.000644084
	22.6383	-0.060163		42.174	0.00504792		22.5681	7.95165e-05
	22.6481	0.106434		42.194	0.00522297		22.578	-0.000453244
	22.658	0.127203		42.214	0.00559614		22.5878	-0.000811069
	22.6678	0.0542281		42.234	0.00626241		22.5977	-0.000898537
	22.6777	0.147925		42.254	0.00732084		22.6075	-0.000675891
	22.6875	0.0541265		42.274	0.00884472		22.6174	-0.00019084
	22.6974	0.0332504		42.294	0.010834		22.6272	0.000429389
	22.7072	-0.0501204		42.314	0.0131449		22.6371	0.00101781
	22.7171	0.0227641		42.334	0.0153853		22.6469	0.00139154
	22.7269	0.0123206		42.354	0.0169879		22.6568	0.0014472
	22.7368	0.106049		42.374	0.0175863		22.6666	0.00112913
	22.7466	0.0956162		42.394	0.0173027		22.6765	0.000540712
	22.7565	0.147689		42.414	0.0165469		22.6863	-0.000159033
	22.7663	0.178933		42.434	0.0156024		22.6962	-0.000755407
	22.7761	0.0539329		42.454	0.0144992		22.706	-0.00108938
	22.786	0.126855		42.474	0.0131382		22.7159	-0.00109733
	22.7958	0.116448		42.494	0.011503		22.7257	-0.000795165
	22.8057	0.262298		42.514	0.0097376		22.7356	-0.000302163
	22.8155	0.231069		42.534	0.00801425		22.7454	0.000222646
	22.8254	0.147762		42.554	0.00645374		22.7553	0.000604326
	22.8352	0.0957101		42.574	0.0051307		22.7651	0.000723601
	22.8451	0.17908		42.594	0.00407226		22.775	0.000540712
	22.8549	0.272873		42.614	0.00326487		22.7848	0.000127226
	22.8648	0.345837		42.634	0.00266916		22.7947	-0.000453244
	22.8746	0.106307		42.654	0.00224035		22.8045	-0.00112913
	22.8845	0.252199		42.674	0.00194182		22.8144	-0.00191635
	22.8943	0.377262		42.694	0.00174506		22.8242	-0.00282284
	22.9042	0.179415		42.714	0.00163243		22.8341	-0.00382475
	22.914	0.273239		42.734	0.00159715		22.8439	-0.00488232
	22.9239	0.283735		42.754	0.00163786		22.8538	-0.00590013
	22.9337	0.137987		42.774	0.0017627		22.8636	-0.00670324
	22.9436	0.263077		42.794	0.0019866		22.8735	-0.00700541
	22.9534	0.221506		42.814	0.00233806		22.8833	-0.00659987
	22.9633	0.21119		42.834	0.00284828		22.8932	-0.00549459
	22.9731	0.26338		42.854	0.00355119		22.9031	-0.00396788
	22.983	0.0864081		42.874	0.00444543		22.9129	-0.00240935
	22.9928	0.0969416		42.894	0.00545501		22.9228	-0.00113709
	23.0027	0.0553972		42.914	0.00637368		22.9326	-0.000310115
	23.0125	0.045108		42.934	0.00692597		22.9425	6.36132e-05
	23.0224	-0.0276758		42.954	0.00696396		22.9523	7.95165e-06
	23.0322	0.170379		42.974	0.00661115		22.9622	-0.00028626
	23.0421	-0.0273941		42.994	0.00613757		22.972	-0.000644084
	23.0519	0.0144214		43.014	0.00571419		22.9819	-0.000954198
	23.0617	-0.0270911		43.034	0.00532339		22.9917	-0.00115299
	23.0716	0.170985		43.054	0.00484166		23.0016	-0.00125636
	23.0814	0.0565665		43.074	0.0042161		23.0114	-0.00124046
	23.0913	0.0359033		43.094	0.00351726		23.0213	-0.00107347
	23.1011	0.00482874		43.114	0.00285777		23.0311	-0.000739504
	23.111	-0.130407		43.134	0.00231092		23.041	-0.000198791
	23.1208	0.0156123		43.154	0.00189297		23.0508	0.000540712
	23.1307	0.11997		43.174	0.00158901		23.0607	0.00141539
	23.1405	-0.0881663		43.194	0.00137868		23.0705	0.00230598
	23.1504	-0.00463086		43.214	0.00123755		23.0804	0.00304548
	23.1602	0.11016		43.234	0.00115207		23.0902	0.00348282
	23.1701	0.0999559		43.254	0.00111136		23.1001	0.00354644
	23.1799	0.0585073		43.274	0.00110729		23.1099	0.00318066
	23.1898	0.0483139		43.294	0.0011385		23.1198	0.00250477
	23.1996	0.111043		43.314	0.00120634		23.1296	0.00164599
	23.2095	0.0800266		43.334	0.00131219		23.1395	0.000826972
	23.2193	-0.0239007		43.354	0.00146553		23.1493	0.00019084
	23.2292	-0.0653228		43.374	0.00167857		23.1592	-0.000119275
	23.239	0.0182605		43.394	0.00196625		23.169	-9.54198e-05
	23.2489	-0.0544008		43.414	0.00235841		23.1789	0.000206743
	23.2587	-0.0333069		43.434	0.00288763		23.1887	0.000683842
	23.2686	0.227376		43.454	0.00360004		23.1986	0.00120865
	23.2784	0.0193136		43.474	0.00453906		23.2084	0.0016778
	23.2883	0.196674		43.494	0.00572233		23.2183	0.00201972
	23.2981	-0.0634612		43.514	0.00708473		23.2281	0.00220261
	23.308	0.0514093		43.534	0.00842134		23.238	0.00228212
	23.3178	0.0517019		43.554	0.00943364		23.2478	0.00227417
	23.3277	-0.10425		43.574	0.00993165		23.2577	0.00221851
	23.3375	0.166886		43.594	0.0100456		23.2675	0.00213899
	23.3473	0.115111		43.614	0.0101243		23.2774	0.00202767
	23.3572	0.063342		43.634	0.0104514		23.2872	0.00186864
	23.367	0.0636612		43.654	0.0111163		23.2971	0.0016778
	23.3769	0.00148565		43.674	0.0120824		23.3069	0.0014631
	23.3867	0.0747321		43.694	0.0133811		23.3168	0.00127226
	23.3966	0.0542339		43.714	0.0151899		23.3266	0.00114504
	23.4064	0.0441577		43.734	0.0176949		23.3365	0.00117684
	23.4163	-0.0179965		43.754	0.0208227		23.3463	0.00136768
	23.4261	-0.0384787		43.774	0.0240767		23.3562	0.00173346
	23.436	0.170211		43.794	0.0266916		23.366	0.00222646
	23.4458	0.0559894		43.814	0.0282575		23.3759	0.00275922
	23.4557	0.0563565		43.834	0.0292182		23.3857	0.00323632
	23.4655	0.0254789		43.854	0.0305196		23.3956	0.00356234
	23.4754	0.10919		43.874	0.0327762		23.4054	0.00366571
	23.4852	0.172073		43.894	0.0357466		23.4153	0.00350668
	23.4951	0.141211		43.914	0.0383968		23.4251	0.00309319
	23.5049	0.381188		43.934	0.0394905		23.435	0.00247296
	23.5148	0.0274207		43.954	0.0384429		23.4449	0.00172551
	23.5246	0.0590751		43.974	0.0357453		23.4547	0.000978053
	23.5345	0.163651		43.994	0.0325632		23.4646	0.000333969
	23.5443	0.195316		44.014	0.0298655		23.4744	-0.000111323
	23.5542	0.0707367		44.034	0.0278898		23.4843	-0.000278308
	23.564	0.196162		44.054	0.0262818		23.4941	-0.00014313
	23.5739	0.227843		44.074	0.0246561		23.504	0.00023855
	23.5837	0.249113		44.094	0.0230142		23.5138	0.000795165
	23.5936	0.239138		44.114	0.0216708		23.5237	0.00137564
	23.6034	0.562501		44.134	0.0209394		23.5335	0.00186864
	23.6132	0.552537		44.154	0.0209774		23.5434	0.0021549
	23.6231	0.407161		44.174	0.0217563		23.5532	0.00220261
	23.6329	0.376374		44.194	0.0229477		23.5631	0.00198791
	23.6428	0.481009		44.214	0.0239315		23.5729	0.00164599
	23.6526	0.418982		44.234	0.0242056		23.5828	0.00116094
	23.6625	0.304878		44.254	0.0238446		23.5926	0.000715649
	23.6723	0.107445		44.274	0.0233792		23.6025	0.000413486
	23.6822	0.326685		44.294	0.0231689		23.6123	0.000333969
	23.692	0.191763		44.314	0.0229898		23.6222	0.000493003
	23.7019	0.254763		44.334	0.0222163		23.632	0.000826972
	23.7117	0.203185		44.354	0.0204821		23.6419	0.00124841
	23.7216	0.0891129		44.374	0.0180748		23.6517	0.00163804
	23.7314	0.089629		44.394	0.0156241		23.6616	0.00190045
	23.7413	0.00681708		44.414	0.0135344		23.6714	0.00195611
	23.7511	0.0490105		44.434	0.0118124		23.6813	0.00182093
	23.761	0.0703759		44.454	0.0102519		23.6911	0.00155852
	23.7708	0.0709133		44.474	0.00872123		23.701	0.00128022
	23.7807	0.0402061		44.494	0.00726249		23.7108	0.00112118
	23.7905	0.144921		44.514	0.00599237		23.7207	0.00115299
	23.8004	-0.000359178		44.534	0.004976		23.7305	0.00139949
	23.8102	-0.0935505		44.554	0.00421339		23.7404	0.00182093
	23.8201	0.0103872		44.574	0.00366788		23.7502	0.00229008
	23.8299	0.103914		44.594	0.00329608		23.7601	0.00268766
	23.8398	0.0828619		44.614	0.00305996		23.7699	0.00288645
	23.8496	0.249316		44.634	0.00293512		23.7798	0.00283079
	23.8595	0.0928579		44.654	0.00290391		23.7896	0.00254453
	23.8693	0.207239		44.674	0.00295683		23.7995	0.00209924
	23.8792	0.415375		44.694	0.00309389		23.8093	0.00161419
	23.889	0.498517		44.714	0.00331779		23.8192	0.0011848
	23.8988	0.539997		44.734	0.0036421		23.829	0.000898537
	23.9087	0.466899		44.754	0.00408312		23.8389	0.00077131
	23.9185	0.581307		44.774	0.00466661		23.8487	0.000787214
	23.9284	0.487387		44.794	0.00542923		23.8586	0.000882634
	23.9382	0.466388		44.814	0.00641167		23.8684	0.00101781
	23.9481	0.528728		44.834	0.00766416		23.8783	0.00114504
	23.9579	0.591074		44.854	0.00926131		23.8881	0.00125636
	23.9678	0.684675		44.874	0.0113348		23.898	0.00135973
	23.9776	0.549114		44.894	0.0140962		23.9078	0.00148696
	23.9875	0.413559		44.914	0.0178468		23.9177	0.00161419
	23.9973	0.371759		44.934	0.0229477		23.9275	0.00174141
	24.0072	0.329965		44.954	0.029757		23.9374	0.00182888
	24.017	0.142342		44.974	0.0384348		23.9472	0.00184478
	24.0269	0.152642		44.994	0.0485523		23.9571	0.00178912
	24.0367	0.110863		45.014	0.0585966		23.9669	0.00165394
	24.0466	-0.0246598		45.034	0.0660762		23.9768	0.00147106
	24.0564	0.173156		45.054	0.0689801		23.9867	0.00131202
	24.0663	0.193893		45.074	0.0675648		23.9965	0.00122455
	24.0761	0.204219		45.094	0.0641968		24.0064	0.00125636
	24.086	0.141634		45.114	0.0612861		24.0162	0.00135973
	24.0958	0.0582207		45.134	0.0596727		24.0261	0.00149491
	24.1057	-0.0251873		45.154	0.0586794		24.0359	0.00160623
	24.1155	0.0893268		45.174	0.0574147		24.0458	0.00162214
	24.1254	0.0475962		45.194	0.0560753		24.0556	0.00151877
	24.1352	0.120454		45.214	0.0559858		24.0655	0.00133588
	24.1451	0.0995676		45.234	0.0586237		24.0753	0.00112913
	24.1549	0.141186		45.254	0.064722		24.0852	0.000993957
	24.1647	-0.0463564		45.274	0.0737051		24.095	0.00100191
	24.1746	0.0369396		45.294	0.0832703		24.1049	0.00119275
	24.1844	-0.0047591		45.314	0.0898286		24.1147	0.00153467
	24.1943	-0.0464525		45.334	0.0907242		24.1246	0.00195611
	24.2041	0.0993595		45.354	0.0866221		24.1344	0.00232983
	24.214	0.0160101		45.374	0.0808319		24.1443	0.00256838
	24.2238	0.182666		45.394	0.0762928		24.1541	0.00258429
	24.2337	-0.0569227		45.414	0.0736779		24.164	0.00237754
	24.2435	0.203494		45.434	0.0717131		24.1738	0.00201972
	24.2534	0.307666		45.454	0.0689123		24.1837	0.00163804
	24.2632	0.0993431		45.474	0.0650232		24.1935	0.00135178
	24.2731	0.036859		45.494	0.0606307		24.2034	0.00127226
	24.2829	0.0264635		45.514	0.0558786		24.2132	0.0014313
	24.2928	0.15149		45.534	0.0504263		24.2231	0.00183683
	24.3026	0.0369386		45.554	0.0444285		24.2329	0.0023855
	24.3125	0.0473924		45.574	0.0387509		24.2428	0.00291826
	24.3223	0.214102		45.594	0.0341766		24.2526	0.00329198
	24.3322	0.214149		45.614	0.0307421		24.2625	0.00337945
	24.342	0.162119		45.634	0.0278124		24.2723	0.00315681
	24.3519	0.141344		45.654	0.0246765		24.2822	0.00263995
	24.3617	-0.00442515		45.674	0.0211619		24.292	0.00193225
	24.3716	0.0373106		45.694	0.0176379		24.3019	0.00119275
	24.3814	0.0165518		45.714	0.0145562		24.3117	0.000580471
	24.3913	0.110382		45.734	0.0121394		24.3216	0.000230598
	24.4011	0.120883		45.754	0.0103876		24.3314	0.000198791
	24.411	0.0584737		45.774	0.00918667		24.3413	0.000437341
	24.4208	0.110653		45.794	0.00838742		24.3511	0.000842875
	24.4307	0.204504		45.814	0.00785006		24.361	0.00125636
	24.4405	0.256694		45.834	0.00749996		24.3708	0.00151877
	24.4503	0.152639		45.854	0.00735341		24.3807	0.00152672
	24.4602	0.173589		45.874	0.00747689		24.3905	0.00124841
	24.47	0.465378		45.894	0.00794912		24.4004	0.000811069
	24.4799	0.382172		45.914	0.00882979		24.4102	0.000389631
	24.4897	0.330222		45.934	0.010199		24.4201	0.00023855
	24.4996	0.434527		45.954	0.0121815		24.4299	0.000500954
	24.5094	0.340921		45.974	0.0149511		24.4398	0.00125636
	24.5193	0.486903		45.994	0.0186339		24.4496	0.00239345
	24.5291	0.487057		46.014	0.0230929		24.4595	0.00363391
	24.539	0.6643		46.034	0.0276672		24.4693	0.0045722
	24.5488	0.664465		46.054	0.0311601		24.4792	0.00477894
	24.5587	0.695885		46.074	0.032494		24.489	0.00391221
	24.5685	0.675228		46.094	0.0316811		24.4989	0.00185274
	24.5784	0.654575		46.114	0.0298506		24.5088	-0.00127226
	24.5882	0.790178		46.134	0.0281883		24.5186	-0.00505725
	24.5981	0.811203		46.154	0.0270593		24.5285	-0.00893766
	24.6079	0.59265		46.174	0.0259764		24.5383	-0.0122535
	24.6178	0.634519		46.194	0.0242517		24.5482	-0.0144243
	24.6276	0.436809		46.214	0.0217481		24.558	-0.0150127
	24.6375	0.551606		46.234	0.0189881		24.5679	-0.0138041
	24.6473	0.655991		46.254	0.0166351		24.5777	-0.011013
[truncated: 6,636 more rows]

## Sheet: Supplementary Figure 1b
Supplementary Figure 1b
	XRD Data
	Sm-Rich Solids			Sm2(SO4)3·8H2O Reference Data			Reitveld Difference
	2θ	Intensity (arb. units)		2θ	Intensity (arb. units)		2θ	Difference (arb. units)
	5.0001	0		8.998	0.000110777		5.1896	-0.000397054
	5.00995	0.00590717		9.018	0.000117218		5.1995	0.00265853
	5.0198	0.00590717		9.038	0.000123658		5.2093	0.00306134
	5.02964	0.00590717		9.058	0.000130099		5.2192	0.00312464
	5.03949	0.00506329		9.078	0.000137828		5.229	0.00252043
	5.04934	0.00421941		9.098	0.000146844		5.2389	0.00211187
	5.05919	0.00421941		9.118	0.000155861		5.2487	0.00191046
	5.06904	0.00421941		9.138	0.000166166		5.2586	0.0020313
	5.07889	0.00506329		9.158	0.000176471		5.2684	0.00229025
	5.08873	0.00506329		9.178	0.000188064		5.2783	0.00254345
	5.09858	0.00590717		9.198	0.000200945		5.2881	0.0026758
	5.10843	0.00590717		9.218	0.000215114		5.298	0.00269306
	5.11828	0.00590717		9.238	0.00023186		5.3078	0.00267004
	5.12813	0.00590717		9.258	0.000248605		5.3177	0.00269881
	5.13798	0.00590717		9.278	0.000269215		5.3275	0.00283692
	5.14782	0.00590717		9.298	0.000289824		5.3374	0.00308436
	5.15767	0.00675105		9.318	0.000314299		5.3472	0.00340661
	5.16752	0.00759494		9.338	0.000341349		5.3571	0.00376338
	5.17737	0.00843882		9.358	0.000372263		5.3669	0.00412591
	5.18722	0.00843882		9.378	0.000405754		5.3768	0.00445391
	5.19706	0.0092827		9.398	0.000444398		5.3866	0.00473012
	5.20691	0.0092827		9.418	0.000488193		5.3965	0.00491426
	5.21676	0.0092827		9.438	0.000538429		5.4063	0.00494879
	5.22661	0.0092827		9.458	0.000595106		5.4162	0.0047704
	5.23646	0.00843882		9.478	0.0006608		5.426	0.00439061
	5.24631	0.00759494		9.498	0.000736798		5.4359	0.00393026
	5.25615	0.00759494		9.518	0.000825678		5.4457	0.00362527
	5.266	0.00759494		9.538	0.000928726		5.4556	0.00369433
	5.27585	0.00843882		9.558	0.00104981		5.4654	0.00416043
	5.2857	0.0092827		9.578	0.0011915		5.4753	0.00481643
	5.29555	0.0101266		9.598	0.00136282		5.4851	0.00536886
	5.3054	0.0109705		9.618	0.00156634		5.495	0.00556451
	5.31524	0.0101266		9.638	0.00181237		5.5048	0.00537461
	5.32509	0.0092827		9.658	0.0021125		5.5147	0.00494879
	5.33494	0.00843882		9.678	0.00248219		5.5245	0.00446542
	5.34479	0.00759494		9.698	0.00294075		5.5344	0.00402233
	5.35464	0.00759494		9.718	0.00351654		5.5442	0.00364829
	5.36448	0.00675105		9.738	0.00424689		5.5541	0.0033318
	5.37433	0.00590717		9.758	0.00518593		5.5639	0.00307861
	5.38418	0.00590717		9.778	0.00640705		5.5738	0.00285418
	5.39403	0.00590717		9.798	0.0080159		5.5836	0.00258948
	5.40388	0.00506329		9.818	0.0101645		5.5935	0.0022212
	5.41373	0.00421941		9.838	0.0130679		5.6033	0.00179537
	5.42357	0.00337553		9.858	0.0170262		5.6132	0.00146737
	5.43342	0.00421941		9.878	0.0224466		5.623	0.00142134
	5.44327	0.00506329		9.898	0.0298236		5.6329	0.00168604
	5.45312	0.00590717		9.918	0.0396184		5.6427	0.00187018
	5.46297	0.00759494		9.938	0.0519069		5.6526	0.000609967
	5.47282	0.00843882		9.958	0.0657013		5.6624	-0.00193923
	5.48266	0.0092827		9.978	0.0782758		5.6723	0.00126021
	5.49251	0.00843882		9.998	0.0856167		5.6821	0.00299804
	5.50236	0.00759494		10.018	0.0847691		5.692	0.00291748
	5.51221	0.00675105		10.038	0.0761672		5.7018	0.00219243
	5.52206	0.00506329		10.058	0.0631856		5.7117	0.00122569
	5.5319	0.00421941		10.078	0.0496089		5.7215	0.000253194
	5.54175	0.00421941		10.098	0.0377764		5.7314	-0.000523651
	5.5516	0.00506329		10.118	0.0284389		5.7412	-0.00103579
	5.56145	0.00675105		10.138	0.0214328		5.7511	-0.00146162
	5.5713	0.0092827		10.158	0.0162907		5.7609	-0.00212913
	5.58115	0.0109705		10.178	0.012532		5.7708	-0.00304408
	5.59099	0.0118143		10.198	0.00977159		5.7806	-0.00352745
	5.60084	0.0109705		10.218	0.00772479		5.7905	-0.00298653
	5.61069	0.0101266		10.238	0.00618936		5.8003	-0.00180113
	5.62054	0.00843882		10.258	0.00502234		5.8102	-0.00062723
	5.63039	0.00759494		10.278	0.00412324		5.82	0.000362527
	5.64023	0.00675105		10.298	0.00342122		5.8299	0.0011739
	5.65008	0.00675105		10.318	0.00286862		5.8397	0.00176085
	5.65993	0.00675105		10.338	0.0024268		5.8496	0.00203706
	5.66978	0.00590717		10.358	0.00207128		5.8594	0.00204857
	5.67963	0.00506329		10.378	0.00178145		5.8693	0.00192772
	5.68948	0.00506329		10.398	0.00154444		5.8791	0.00180113
	5.69932	0.00421941		10.418	0.00134736		5.889	0.00169755
	5.70917	0.00421941		10.438	0.00118248		5.8988	0.00154218
	5.71902	0.00337553		10.458	0.00104466		5.9087	0.001312
	5.72887	0.00337553		10.478	0.000927438		5.9185	0.00111635
	5.73872	0.00337553		10.498	0.000828254		5.9284	0.00115088
	5.74857	0.00421941		10.518	0.000743239		5.9382	0.00147313
	5.75841	0.00590717		10.538	0.000669817		5.9481	0.00171481
	5.76826	0.00759494		10.558	0.000606699		5.9579	0.00048337
	5.77811	0.00843882		10.578	0.000551311		5.9678	-0.00204857
	5.78796	0.0092827		10.598	0.000503651		5.9776	0.00146737
	5.79781	0.0092827		10.618	0.000461143		5.9875	0.00363678
	5.80765	0.0092827		10.638	0.000425076		5.9973	0.0041892
	5.8175	0.0092827		10.658	0.000391585		6.0072	0.00440212
	5.82735	0.0092827		10.678	0.000363247		6.017	0.00456324
	5.8372	0.0092827		10.698	0.000337484		6.0269	0.00460352
	5.84705	0.00843882		10.718	0.000315587		6.0367	0.00443089
	5.8569	0.00759494		10.738	0.000294977		6.0466	0.00403384
	5.86674	0.00675105		10.758	0.000276943		6.0564	0.00353896
	5.87659	0.00590717		10.778	0.000260198		6.0663	0.00310738
	5.88644	0.00590717		10.798	0.000246029		6.0761	0.00285994
	5.89629	0.00590717		10.818	0.000233148		6.086	0.00277362
	5.90614	0.00590717		10.838	0.000220267		6.0958	0.0027506
	5.91599	0.00506329		10.858	0.000209962		6.1057	0.00264702
	5.92583	0.00506329		10.878	0.000200945		6.1155	0.00240534
	5.93568	0.00421941		10.898	0.000191928		6.1254	0.00207734
	5.94553	0.00421941		10.918	0.0001842		6.1352	0.00178962
	5.95538	0.00421941		10.938	0.000177759		6.1451	0.00169179
	5.96523	0.00421941		10.958	0.000171318		6.1549	0.00184141
	5.97507	0.00421941		10.978	0.000164878		6.1648	0.00216366
	5.98492	0.00506329		10.998	0.000159725		6.1746	0.00250316
	5.99477	0.00590717		11.018	0.000154573		6.1845	0.00270457
	6.00462	0.00590717		11.038	0.000150709		6.1943	0.00271608
	6.01447	0.00590717		11.058	0.000146844		6.2042	0.0026125
	6.02432	0.00506329		11.078	0.000144268		6.214	0.00252618
	6.03416	0.00590717		11.098	0.000140404		6.2239	0.0025492
	6.04401	0.00590717		11.118	0.000137828		6.2337	0.00261825
	6.05386	0.00675105		11.138	0.000135251		6.2436	0.00237081
	6.06371	0.00675105		11.158	0.000133963		6.2534	0.000702037
	6.07356	0.00675105		11.178	0.000131387		6.2633	-0.00204281
	6.08341	0.00675105		11.198	0.000130099		6.2731	0.000684774
	6.09325	0.00675105		11.218	0.000128811		6.283	0.00244562
	6.1031	0.00675105		11.238	0.000127523		6.2928	0.00291173
	6.11295	0.00675105		11.258	0.000126235		6.3027	0.00311889
	6.1228	0.00675105		11.278	0.000126235		6.3125	0.00336057
	6.13265	0.00759494		11.298	0.000126235		6.3224	0.00370583
	6.14249	0.00843882		11.318	0.000124947		6.3322	0.00410289
	6.15234	0.00843882		11.338	0.000124947		6.3421	0.00440787
	6.16219	0.00843882		11.358	0.000124947		6.3519	0.0044424
	6.17204	0.00759494		11.378	0.000124947		6.3618	0.00409138
	6.18189	0.00675105		11.398	0.000126235		6.3716	0.00340085
	6.19174	0.00506329		11.418	0.000126235		6.3815	0.00258373
	6.20158	0.00421941		11.438	0.000127523		6.3913	0.00193348
	6.21143	0.00337553		11.458	0.000127523		6.4012	0.00163425
	6.22128	0.00421941		11.478	0.000128811		6.411	0.00169755
	6.23113	0.00421941		11.498	0.000130099		6.4209	0.00195074
	6.24098	0.00506329		11.518	0.000131387		6.4307	0.00217516
	6.25082	0.00506329		11.538	0.000132675		6.4406	0.00226723
	6.26067	0.00506329		11.558	0.000133963		6.4504	0.00230176
	6.27052	0.00506329		11.578	0.000135251		6.4603	0.00241109
	6.28037	0.00590717		11.598	0.000137828		6.4701	0.0026125
	6.29022	0.00675105		11.618	0.000139116		6.48	0.00249741
	6.30007	0.00759494		11.638	0.000141692		6.4898	0.000776844
	6.30991	0.00675105		11.658	0.000144268		6.4997	-0.00233053
	6.31976	0.00590717		11.678	0.000146844		6.5095	6.32984e-05
	6.32961	0.00506329		11.698	0.000149421		6.5194	0.00155944
	6.33946	0.00506329		11.718	0.000151997		6.5292	0.00224997
	6.34931	0.00675105		11.738	0.000154573		6.5391	0.00337783
	6.35916	0.0092827		11.758	0.000157149		6.5489	0.00494303
	6.369	0.0118143		11.778	0.000161014		6.5588	0.00632984
	6.37885	0.0126582		11.798	0.000164878		6.5686	0.00689377
	6.3887	0.0118143		11.818	0.000167454		6.5785	0.00643918
	6.39855	0.0101266		11.838	0.000171318		6.5883	0.00534009
	6.4084	0.00843882		11.858	0.000176471		6.5982	0.00425826
	6.41824	0.00759494		11.878	0.000180335		6.608	0.0036598
	6.42809	0.00675105		11.898	0.000185488		6.6179	0.00358499
	6.43794	0.00759494		11.918	0.000189352		6.6277	0.00374036
	6.44779	0.00759494		11.938	0.000194504		6.6376	0.0037864
	6.45764	0.00759494		11.958	0.000199657		6.6474	0.00358499
	6.46749	0.00675105		11.978	0.000206097		6.6573	0.0032052
	6.47733	0.00590717		11.998	0.00021125		6.6671	0.00277362
	6.48718	0.00506329		12.018	0.00021769		6.677	0.0023593
	6.49703	0.00506329		12.038	0.000224131		6.6868	0.00197951
	6.50688	0.00421941		12.058	0.000230571		6.6967	0.00163425
	6.51673	0.00421941		12.078	0.0002383		6.7065	0.00134653
	6.52658	0.00506329		12.098	0.000246029		6.7164	0.00101277
	6.53642	0.00590717		12.118	0.000253757		6.7262	0.00033951
	6.54627	0.00675105		12.138	0.000262774		6.7361	-0.000834388
	6.55612	0.00675105		12.158	0.000271791		6.7459	-0.00153067
	6.56597	0.00675105		12.178	0.000280808		6.7558	-0.000604212
	6.57582	0.00675105		12.198	0.000291113		6.7656	0.000828634
	6.58566	0.00590717		12.218	0.000301417		6.7755	0.00174934
	6.59551	0.00590717		12.238	0.00031301		6.7853	0.00214064
	6.60536	0.00590717		12.258	0.000325892		6.7952	0.00218667
	6.61521	0.00506329		12.278	0.000337484		6.805	0.00203706
	6.62506	0.00421941		12.298	0.000351654		6.8149	0.00185867
	6.63491	0.00421941		12.318	0.000365823		6.8247	0.00182415
	6.64475	0.00421941		12.338	0.00038128		6.8346	0.00197951
	6.6546	0.00506329		12.358	0.000398026		6.8444	0.00221544
	6.66445	0.00506329		12.378	0.000414771		6.8543	0.00236506
	6.6743	0.00506329		12.398	0.000434093		6.8641	0.00234204
	6.68415	0.00506329		12.418	0.000453414		6.874	0.00219243
	6.694	0.00506329		12.438	0.000474024		6.8838	0.00208885
	6.70384	0.00590717		12.458	0.00049721		6.8937	0.00218667
	6.71369	0.00675105		12.478	0.000521684		6.9035	0.00249166
	6.72354	0.00843882		12.498	0.000547446		6.9134	0.00279664
	6.73339	0.0092827		12.518	0.000575785		6.9232	0.00265278
	6.74324	0.0101266		12.538	0.000606699		6.9331	0.00139832
	6.75308	0.0101266		12.558	0.000638902		6.9429	-0.00123144
	6.76293	0.0092827		12.578	0.000674969		6.9528	-0.0034584
	6.77278	0.00675105		12.598	0.000713612		6.9626	-0.00309587
	6.78263	0.00506329		12.618	0.000754832		6.9725	-0.00172057
	6.79248	0.00337553		12.638	0.000799916		6.9823	-0.000702037
	6.80233	0.00337553		12.658	0.000848864		6.9922	0.000224422
	6.81217	0.00421941		12.678	0.000902964		7.002	0.00135804
	6.82202	0.00590717		12.698	0.000962217		7.0119	0.0025492
	6.83187	0.00759494		12.718	0.00102662		7.0217	0.0034584
	6.84172	0.00759494		12.738	0.00109747		7.0316	0.00387271
	6.85157	0.00759494		12.758	0.00117476		7.0414	0.0038497
	6.86141	0.00759494		12.778	0.00126106		7.0513	0.00363103
	6.87126	0.00675105		12.798	0.00135638		7.0611	0.0034584
	6.88111	0.00675105		12.818	0.001462		7.071	0.00340661
	6.89096	0.00675105		12.838	0.00157922		7.0808	0.0033951
	6.90081	0.00675105		12.858	0.0017119		7.0907	0.00329152
	6.91066	0.00590717		12.878	0.00185874		7.1005	0.00307285
	6.9205	0.00590717		12.898	0.00202491		7.1104	0.00279664
	6.93035	0.00506329		12.918	0.00221168		7.1202	0.00257222
	6.9402	0.00506329		12.938	0.00242422		7.1301	0.00249166
	6.95005	0.00506329		12.958	0.00266639		7.1399	0.00257222
	6.9599	0.00590717		12.978	0.00294333		7.1498	0.00277362
	6.96975	0.00590717		12.998	0.0032602		7.1596	0.00301531
	6.97959	0.00675105		13.018	0.00362731		7.1695	0.00317068
	6.98944	0.00675105		13.038	0.00405239		7.1793	0.00316492
	6.99929	0.00590717		13.058	0.0045496		7.1892	0.00299804
	7.00914	0.00590717		13.078	0.00513311		7.199	0.00276787
	7.01899	0.00590717		13.098	0.00582354		7.2089	0.00254345
	7.02883	0.00590717		13.118	0.00664535		7.2187	0.0021579
	7.03868	0.00590717		13.138	0.00763076		7.2286	0.000748072
	7.04853	0.00590717		13.158	0.00882354		7.2384	-0.00150765
	7.05838	0.00590717		13.178	0.0102778		7.2483	0.000523651
	7.06823	0.00506329		13.198	0.0120696		7.2581	0.0017033
	7.07808	0.00506329		13.218	0.0142993		7.268	0.00188744
	7.08792	0.00421941		13.238	0.0171022		7.2778	0.00200253
	7.09777	0.00506329		13.258	0.0206703		7.2877	0.00229025
	7.10762	0.00590717		13.278	0.0252663		7.2975	0.00271032
	7.11747	0.00590717		13.298	0.0312611		7.3074	0.00310162
	7.12732	0.00675105		13.318	0.0391881		7.3172	0.00333755
	7.13717	0.00675105		13.338	0.0498009		7.3271	0.00337783
	7.14701	0.00675105		13.358	0.0641723		7.3369	0.00327425
	7.15686	0.00590717		13.378	0.0837928		7.3468	0.00310162
	7.16671	0.00590717		13.398	0.110619		7.3566	0.00291748
	7.17656	0.00590717		13.418	0.1469		7.3665	0.0027506
	7.18641	0.00506329		13.438	0.194382		7.3763	0.0026125
	7.19625	0.00506329		13.458	0.252312		7.3862	0.0025492
	7.2061	0.00506329		13.478	0.314208		7.396	0.00261825
	7.21595	0.00590717		13.498	0.366008		7.4059	0.00283117
	7.2258	0.00590717		13.518	0.39075		7.4157	0.00311313
	7.23565	0.00675105		13.538	0.379383		7.4256	0.00329727
	7.2455	0.00675105		13.558	0.337038		7.4354	0.00321096
	7.25534	0.00590717		13.578	0.278444		7.4453	0.00283117
	7.26519	0.00506329		13.598	0.218641		7.4551	0.00234204
	7.27504	0.00421941		13.618	0.166841		7.465	0.00204281
	7.28489	0.00421941		13.638	0.125983		7.4748	0.00214639
	7.29474	0.00506329		13.658	0.0953046		7.4847	0.00261825
	7.30459	0.00675105		13.678	0.0727588		7.4945	0.00321096
	7.31443	0.00759494		13.698	0.0562697		7.5044	0.00362527
	7.32428	0.00759494		13.718	0.0441564		7.5142	0.0037231
	7.33413	0.00759494		13.738	0.0351757		7.5241	0.00359075
	7.34398	0.00759494		13.758	0.0284414		7.5339	0.00335482
	7.35383	0.00759494		13.778	0.0233302		7.5438	0.00279664
	7.36367	0.00759494		13.798	0.0194054		7.5536	0.000759581
	7.37352	0.00759494		13.818	0.0163577		7.5635	-0.00246288
	7.38337	0.00675105		13.838	0.013967		7.5733	0.000310738
	7.39322	0.00590717		13.858	0.012076		7.5832	0.00193348
	7.40307	0.00506329		13.878	0.0105702		7.593	0.00215215
	7.41292	0.00506329		13.898	0.00936326		7.6029	0.0021579
	7.42276	0.00506329		13.918	0.00839332		7.6127	0.00224997
	7.43261	0.00506329		13.938	0.00761143		7.6226	0.0024226
	7.44246	0.00590717		13.958	0.00698413		7.6324	0.00261825
	7.45231	0.00590717		13.978	0.00648305		7.6423	0.00277938
	7.46216	0.00590717		13.998	0.0060876		7.6521	0.00285994
	7.47201	0.00590717		14.018	0.00578103		7.662	0.00283117
	7.48185	0.00590717		14.038	0.00555175		7.6718	0.00272759
	7.4917	0.00590717		14.058	0.00538945		7.6817	0.00267004
	7.50155	0.00590717		14.078	0.00528897		7.6915	0.0028139
	7.5114	0.00675105		14.098	0.00524518		7.7014	0.00311889
	7.52125	0.00843882		14.118	0.00525291		7.7112	0.00310738
	7.53109	0.0092827		14.138	0.00531216		7.7211	0.00125446
	7.54094	0.0092827		14.158	0.00542165		7.7309	-0.00218667
	7.55079	0.00843882		14.178	0.00558266		7.7408	0.000984003
	7.56064	0.00759494		14.198	0.00579649		7.7506	0.00261825
	7.57049	0.00590717		14.218	0.0060657		7.7605	0.00244562
	7.58034	0.00506329		14.238	0.00639546		7.7703	0.00192772
	7.59018	0.00421941		14.258	0.0067922		7.7802	0.00154218
	7.60003	0.00337553		14.278	0.00726364		7.79	0.00144435
	7.60988	0.00421941		14.298	0.00781882		7.7999	0.00165151
	7.61973	0.00421941		14.318	0.00847189		7.8097	0.00210036
	7.62958	0.00590717		14.338	0.00923703		7.8196	0.00265853
	7.63942	0.00675105		14.358	0.0101348		7.8294	0.00318794
	7.64927	0.00759494		14.378	0.0111898		7.8393	0.00357924
	7.65912	0.00759494		14.398	0.0124315		7.8491	0.0037864
	7.66897	0.00759494		14.418	0.0139013		7.859	0.00379791
	7.67882	0.00759494		14.438	0.0156467		7.8688	0.00367706
	7.68867	0.00675105		14.458	0.0177347		7.8787	0.00351019
	7.69851	0.00675105		14.478	0.0202465		7.8885	0.00338934
	7.70836	0.00675105		14.498	0.0232942		7.8984	0.00337208
	7.71821	0.00675105		14.518	0.0270219		7.9082	0.00338934
	7.72806	0.00675105		14.538	0.0316256		7.9181	0.00332029
	7.73791	0.00675105		14.558	0.0373706		7.9279	0.00309587
	7.74776	0.00590717		14.578	0.0446227		7.9378	0.00274485
	7.7576	0.00506329		14.598	0.0538893		7.9476	0.00244562
	7.76745	0.00506329		14.618	0.0658803		7.9575	0.00234204
	7.7773	0.00590717		14.638	0.0815965		7.9673	0.0024226
	7.78715	0.00675105		14.658	0.102439		7.9772	0.00229025
	7.797	0.00759494		14.678	0.130331		7.987	0.000696283
	7.80684	0.00759494		14.698	0.167765		7.9969	-0.00211187
	7.81669	0.00759494		14.718	0.217586		8.0067	0.00082288
	7.82654	0.00675105		14.738	0.282058		8.0166	0.00256646
	7.83639	0.00675105		14.758	0.360748		8.0264	0.00283117
	7.84624	0.00590717		14.778	0.44778		8.0363	0.00277938
	7.85609	0.00590717		14.798	0.531912		8.0461	0.00274485
	7.86593	0.00590717		14.818	0.603339		8.056	0.00277362
	7.87578	0.00590717		14.838	0.662877		8.0658	0.00282541
	7.88563	0.00590717		14.858	0.722638		8.0757	0.00289446
	7.89548	0.00590717		14.878	0.796101		8.0855	0.00302682
	7.90533	0.00675105		14.898	0.883752		8.0954	0.00324548
	7.91518	0.00675105		14.918	0.963754		8.1052	0.00352745
	7.92502	0.00759494		14.938	1		8.1151	0.00373461
	7.93487	0.00759494		14.958	0.967264		8.1249	0.00375187
	7.94472	0.00759494		14.978	0.869334		8.1348	0.00356197
	7.95457	0.00675105		14.998	0.733501		8.1446	0.00330878
	7.96442	0.00675105		15.018	0.592652		8.1545	0.00316492
	7.97426	0.00675105		15.038	0.470393		8.1643	0.00323397
	7.98411	0.00675105		15.058	0.376566		8.1742	0.00346415
	7.99396	0.00759494		15.078	0.311031		8.184	0.0037231
	8.00381	0.00759494		15.098	0.268581		8.1939	0.00391299
	8.01366	0.00843882		15.118	0.24156		8.2037	0.00402808
	8.02351	0.00843882		15.138	0.221323		8.2136	0.00402233
	8.03335	0.0092827		15.158	0.200629		8.2234	0.00349292
	8.0432	0.0092827		15.178	0.17622		8.2333	0.000995512
	8.05305	0.00843882		15.198	0.148958		8.2431	-0.00307285
	8.0629	0.00759494		15.218	0.1218		8.253	-5.7544e-05
	8.07275	0.00590717		15.238	0.0975201		8.2628	0.00168029
	8.0826	0.00506329		15.258	0.0774978		8.2727	0.00196801
	8.09244	0.00506329		15.278	0.0617738		8.2825	0.00233629
	8.10229	0.00675105		15.298	0.049703		8.2924	0.00304983
	8.11214	0.00759494		15.318	0.0404853		8.3022	0.00382668
	8.12199	0.00843882		15.338	0.0334084		8.3121	0.00426977
	8.13184	0.00843882		15.358	0.0279185		8.3219	0.00416043
	8.14168	0.00759494		15.378	0.0236059		8.3318	0.00357924
	8.15153	0.00590717		15.398	0.0201744		8.3416	0.00286569
	8.16138	0.00506329		15.418	0.0174088		8.3515	0.00238808
	8.17123	0.00506329		15.438	0.0151546		8.3613	0.00235355
	8.18108	0.00590717		15.458	0.0132971		8.3712	0.00264702
	8.19093	0.00759494		15.478	0.0117514		8.381	0.00269306
	8.20077	0.00843882		15.498	0.0104569		8.3909	0.00105881
	8.21062	0.00843882		15.518	0.00936197		8.4007	-0.00207734
	8.22047	0.00675105		15.538	0.00843196		8.4106	0.000414317
	8.23032	0.00590717		15.558	0.00763848		8.4204	0.00169179
	8.24017	0.00421941		15.578	0.00695708		8.4303	0.00166302
	8.25001	0.00421941		15.598	0.00637227		8.4401	0.00158246
	8.25986	0.00421941		15.618	0.00586991		8.45	0.00169755
	8.26971	0.00421941		15.638	0.00543711		8.4598	0.00188744
	8.27956	0.00421941		15.658	0.00506871		8.4697	0.00199102
	8.28941	0.00421941		15.678	0.0047557		8.4795	0.00194499
	8.29926	0.00421941		15.698	0.00449421		8.4894	0.00179537
	8.3091	0.00421941		15.718	0.00428296		8.4992	0.00162274
	8.31895	0.00337553		15.738	0.00411808		8.5091	0.00148464
	8.3288	0.00337553		15.758	0.00400087		8.5189	0.00142134
	8.33865	0.00337553		15.778	0.00393517		8.5288	0.00149039
	8.3485	0.00421941		15.798	0.00392358		8.5386	0.00171481
	8.35835	0.00506329		15.818	0.00397639		8.5485	0.00207734
	8.36819	0.00506329		15.838	0.00410391		8.5583	0.0024859
	8.37804	0.00590717		15.858	0.00432418		8.5682	0.00280815
	8.38789	0.00590717		15.878	0.00466295		8.578	0.00294625
	8.39774	0.00590717		15.898	0.00515759		8.5879	0.00291173
	8.40759	0.00590717		15.918	0.00586089		8.5977	0.00276787
	8.41743	0.00590717		15.938	0.00685016		8.6076	0.00258373
	8.42728	0.00506329		15.958	0.00823488		8.6174	0.00236506
	8.43713	0.00506329		15.978	0.010167		8.6273	0.0020946
	8.44698	0.00421941		15.998	0.012845		8.6371	0.00178962
	8.45683	0.00421941		16.018	0.0164891		8.647	0.00157095
	8.46668	0.00421941		16.038	0.0212589		8.6568	0.00154793
	8.47652	0.00421941		16.058	0.0270387		8.6667	0.00176085
	8.48637	0.00506329		16.078	0.0331211		8.6765	0.00210036
	8.49622	0.00506329		16.098	0.0380855		8.6864	0.00239959
	8.50607	0.00590717		16.118	0.0403423		8.6962	0.00257797
	8.51592	0.00590717		16.138	0.0391521		8.7061	0.00267004
	8.52577	0.00590717		16.158	0.0350417		8.7159	0.00276211
	8.53561	0.00590717		16.178	0.0293212		8.7258	0.00288296
	8.54546	0.00590717		16.198	0.0233753		8.7356	0.00298653
	8.55531	0.00675105		16.218	0.0181314		8.7455	0.00304408
	8.56516	0.00675105		16.238	0.0139412		8.7553	0.00307861
	8.57501	0.00675105		16.258	0.0107699		8.7652	0.00314766
	8.58485	0.00675105		16.278	0.00842938		8.775	0.00325124
	8.5947	0.00675105		16.298	0.00671491		8.7849	0.00328001
	8.60455	0.00675105		16.318	0.00545772		8.7947	0.0031419
	8.6144	0.00590717		16.338	0.0045277		8.8046	0.00288296
	8.62425	0.00590717		16.358	0.0038347		8.8144	0.0026758
	8.6341	0.00590717		16.378	0.00331559		8.8243	0.00269306
	8.64394	0.00590717		16.398	0.00292401		8.8341	0.00296352
	8.65379	0.00675105		16.418	0.00262903		8.844	0.00330878
	8.66364	0.00759494		16.438	0.00240748		8.8538	0.00349292
	8.67349	0.00675105		16.458	0.00224517		8.8637	0.00340085
	8.68334	0.00675105		16.478	0.00213182		8.8735	0.00310738
	8.69319	0.00590717		16.498	0.0020584		8.8834	0.00277938
	8.70303	0.00590717		16.518	0.00202104		8.8932	0.0025492
	8.71288	0.00590717		16.538	0.00201589		8.9031	0.00245713
	8.72273	0.00590717		16.558	0.00204294		8.9129	0.00244562
	8.73258	0.00590717		16.578	0.00210219		8.9228	0.00246864
	8.74243	0.00590717		16.598	0.00219751		8.9326	0.00244562
	8.75227	0.00590717		16.618	0.0023289		8.9425	0.00208309
	8.76212	0.00590717		16.638	0.00250408		8.9523	0.000454598
	8.77197	0.00590717		16.658	0.00273208		8.9622	-0.00215215
	8.78182	0.00506329		16.678	0.0030219		8.972	-7.48072e-05
	8.79167	0.00506329		16.698	0.00338773		8.9819	0.00127172
	8.80152	0.00506329		16.718	0.00385145		8.9917	0.00170906
	8.81136	0.00506329		16.738	0.00444011		9.0016	0.00205432
	8.82121	0.00506329		16.758	0.00519237		9.0114	0.00237081
	8.83106	0.00590717		16.778	0.00615845		9.0213	0.00249166
	8.84091	0.00506329		16.798	0.00741435		9.0311	0.00239383
	8.85076	0.00506329		16.818	0.00906184		9.041	0.00220969
	8.86061	0.00506329		16.838	0.0112503		9.0508	0.00213488
	8.87045	0.00590717		16.858	0.0141898		9.0607	0.00217516
	8.8803	0.00590717		16.878	0.0181817		9.0705	0.00199678
	8.89015	0.00675105		16.898	0.0236381		9.0804	0.000540914
	8.9	0.00675105		16.918	0.0310937		9.0902	-0.00197376
	8.90985	0.00590717		16.938	0.0411512		9.1001	0.000201404
	8.91969	0.00506329		16.958	0.0542281		9.1099	0.0015019
	8.92954	0.00506329		16.978	0.0699907		9.1198	0.00177236
	8.93939	0.00506329		16.998	0.0865029		9.1296	0.00195074
	8.94924	0.00506329		17.018	0.0999328		9.1395	0.00220394
	8.95909	0.00590717		17.038	0.106091		9.1493	0.00243987
	8.96894	0.00590717		17.058	0.103105		9.1592	0.00252043
	8.97878	0.00506329		17.078	0.0923651		9.169	0.00238808
	8.98863	0.00506329		17.098	0.0772337		9.1789	0.00210036
	8.99848	0.00421941		17.118	0.0613204		9.1887	0.00180113
	9.00833	0.00421941		17.138	0.0471512		9.1986	0.00164576
	9.01818	0.00421941		17.158	0.035754		9.2084	0.00175509
	9.02802	0.00506329		17.178	0.0270979		9.2183	0.00216941
	9.03787	0.00675105		17.198	0.0206986		9.2281	0.00284267
	9.04772	0.00843882		17.218	0.016006		9.238	0.00353896
	9.05757	0.0101266		17.238	0.0125565		9.2478	0.00362527
	9.06742	0.0109705		17.258	0.00999959		9.2577	0.001312
	9.07727	0.0109705		17.278	0.00808159		9.2675	-0.00299229
	9.08711	0.0101266		17.298	0.00662603		9.2774	0.000868915
	9.09696	0.00843882		17.318	0.00550666		9.2872	0.00291173
	9.10681	0.00759494		17.338	0.0046359		9.2971	0.00287145
	9.11666	0.00590717		17.358	0.00395063		9.3069	0.00258948
	9.12651	0.00590717		17.378	0.00340576		9.3168	0.00259524
	9.13636	0.00590717		17.398	0.00296909		9.3266	0.00281966
	9.1462	0.00675105		17.418	0.00261615		9.3365	0.0030038
	9.15605	0.00675105		17.438	0.00232761		9.3463	0.00292324
	9.1659	0.00590717		17.458	0.00209189		9.3562	0.00260099
	9.17575	0.00506329		17.478	0.00189738		9.366	0.00227299
	9.1856	0.00506329		17.498	0.00173766		9.3759	0.00224997
	9.19544	0.00590717		17.518	0.00160498		9.3857	0.00265278
	9.20529	0.00759494		17.538	0.00149421		9.3956	0.00325699
	9.21514	0.0092827		17.558	0.00140404		9.4054	0.00337783
	9.22499	0.0092827		17.578	0.00132933		9.4153	0.00147313
	9.23484	0.00843882		17.598	0.00126879		9.4251	-0.00217516
	9.24469	0.00759494		17.618	0.00122113		9.435	0.000155369
	9.25453	0.00590717		17.638	0.00118248		9.4448	0.0013753
	9.26438	0.00421941		17.658	0.00115415		9.4547	0.00147888
	9.27423	0.00506329		17.678	0.00113482		9.4645	0.00179537
	9.28408	0.00590717		17.698	0.00112194		9.4744	0.00247439
	9.29393	0.00675105		17.718	0.00111679		9.4842	0.00319369
	9.30378	0.00759494		17.738	0.00111937		9.4941	0.00358499
	9.31362	0.00759494		17.758	0.0011271		9.5039	0.00350443
	9.32347	0.00675105		17.778	0.00114255		9.5138	0.0030671
	9.33332	0.00590717		17.798	0.00116445		9.5236	0.00255495
	9.34317	0.00506329		17.818	0.0011915		9.5335	0.00220969
	9.35302	0.00506329		17.838	0.00122628		9.5433	0.00213488
	9.36286	0.00506329		17.858	0.00126879		9.5532	0.00229025
	9.37271	0.00590717		17.878	0.00131774		9.563	0.00256646
	9.38256	0.00590717		17.898	0.0013757		9.5729	0.00283117
	9.39241	0.00675105		17.918	0.00144139		9.5827	0.00296352
	9.40226	0.00675105		17.938	0.0015161		9.5926	0.00289446
	9.41211	0.00590717		17.958	0.00160241		9.6024	0.00262976
	9.42195	0.00506329		17.978	0.0017003		9.6123	0.00230176
	9.4318	0.00506329		17.998	0.00180979		9.6221	0.00206583
	9.44165	0.00506329		18.018	0.00193474		9.632	0.00202555
	9.4515	0.00506329		18.038	0.00207643		9.6418	0.00214639
	9.46135	0.00506329		18.058	0.00223744		9.6517	0.00226723
	9.4712	0.00506329		18.078	0.00242036		9.6615	0.00226723
	9.48104	0.00506329		18.098	0.00262903		9.6714	0.00214639
	9.49089	0.00506329		18.118	0.00286604		9.6812	0.00203706
	9.50074	0.00506329		18.138	0.00313912		9.6911	0.00206583
	9.51059	0.00590717		18.158	0.00345213		9.7009	0.00220394
	9.52044	0.00675105		18.178	0.00381409		9.7108	0.00206583
	9.53028	0.00675105		18.198	0.00423401		9.7206	0.000552423
	9.54013	0.00590717		18.218	0.00472478		9.7305	-0.00212337
	9.54998	0.00506329		18.238	0.00529928		9.7403	-0.000230176
	9.55983	0.00421941		18.258	0.0059794		9.7502	0.000776844
	9.56968	0.00337553		18.278	0.00678833		9.76	0.00082288
	9.57953	0.00337553		18.298	0.00775828		9.7699	0.000955231
	9.58937	0.00421941		18.318	0.00893303		9.7797	0.00144435
	9.59922	0.00590717		18.338	0.010368		9.7896	0.00226723
	9.60907	0.00759494		18.358	0.0121391		9.7994	0.00322822
	9.61892	0.00843882		18.378	0.0143508		9.8093	0.0040511
	9.62877	0.0092827		18.398	0.017146		9.8191	0.0045057
	9.63861	0.0092827		18.418	0.0207141		9.829	0.00443664
	9.64846	0.00843882		18.438	0.0253113		9.8388	0.00390148
	9.65831	0.00759494		18.458	0.031256		9.8487	0.00312464
	9.66816	0.00590717		18.478	0.0388996		9.8585	0.0023593
	9.67801	0.00506329		18.498	0.0485269		9.8684	0.00177236
	9.68786	0.00506329		18.518	0.0602217		9.8782	0.00138681
	9.6977	0.00421941		18.538	0.0738717		9.8881	0.00114513
	9.70755	0.00421941		18.558	0.0896034		9.8979	0.000995512
	9.7174	0.00421941		18.578	0.108486		9.9078	0.000926459
	9.72725	0.00506329		18.598	0.132798		9.9176	0.000937968
	9.7371	0.00590717		18.618	0.165747		9.9275	0.000995512
	9.74695	0.00675105		18.638	0.21075		9.9373	0.00109334
	9.75679	0.00759494		18.658	0.269811		9.9472	0.00127748
	9.76664	0.0092827		18.678	0.340421		9.957	0.00173783
	9.77649	0.0126582		18.698	0.411924		9.9669	0.00271032
	9.78634	0.0185654		18.718	0.465884		9.9767	0.00432156
	9.79619	0.0261603		18.738	0.485143		9.9866	0.00639314
	9.80603	0.035443		18.758	0.464828		9.9964	0.00826332
	9.81588	0.0447257		18.778	0.413001		10.0063	0.00871216
	9.82573	0.0531646		18.798	0.344047		10.0161	0.00611693
	9.83558	0.0590717		18.818	0.272754		10.026	-0.000650247
	9.84543	0.0590717		18.838	0.209586		10.0358	-0.010191
	9.85528	0.0531646		18.858	0.158826		10.0457	-0.0176545
	9.86512	0.043038		18.878	0.120253		10.0555	-0.0192197
	9.87497	0.0312236		18.898	0.0917056		10.0654	-0.0166878
	9.88482	0.0194093		18.918	0.0707455		10.0752	-0.0136034
	9.89467	0.0101266		18.938	0.055314		10.0851	-0.0111578
	9.90452	0.00506329		18.958	0.0438537		10.0949	-0.00906894
	9.91437	0.00253165		18.978	0.0352439		10.1048	-0.00709518
	9.92421	0.00168776		18.998	0.0286939		10.1146	-0.00531131
	9.93406	0.00168776		19.018	0.0236484		10.1245	-0.00383243
	9.94391	0.00168776		19.038	0.0197132		10.1343	-0.00261825
	9.95376	0.00253165		19.058	0.0166089		10.1442	-0.00159397
	9.96361	0.00337553		19.078	0.0141344		10.154	-0.000765335
	9.97345	0.00337553		19.098	0.0121417		10.1639	-0.000230176
	9.9833	0.00337553		19.118	0.0105238		10.1737	-4.60352e-05
	9.99315	0.00253165		19.138	0.00919967		10.1836	-0.000120842
	10.003	0.00253165		19.158	0.00810736		10.1934	-0.000224422
	10.0128	0.00253165		19.178	0.0072031		10.2033	-9.78248e-05
	10.0227	0.00253165		19.198	0.00644956		10.2131	0.000374036
	10.0325	0.00421941		19.218	0.00581839		10.223	0.00108183
	10.0424	0.00506329		19.238	0.00529155		10.2328	0.00177811
	10.0522	0.00590717		19.258	0.00484973		10.2427	0.00219243
	10.0621	0.00590717		19.278	0.00447875		10.2525	0.00220394
	10.0719	0.00506329		19.298	0.0041709		10.2624	0.00190471
	10.0818	0.00421941		19.318	0.00391714		10.2722	0.00153067
	10.0916	0.00421941		19.338	0.00370846		10.2821	0.00132927
	10.1015	0.00421941		19.358	0.00354359		10.2919	0.00140983
	10.1113	0.00421941		19.378	0.00341478		10.3018	0.00167453
	10.1212	0.00506329		19.398	0.00332332		10.3116	0.00193348
	10.131	0.00506329		19.418	0.00326407		10.3215	0.0020313
	10.1409	0.00506329		19.438	0.00323702		10.3313	0.00196801
	10.1507	0.00506329		19.458	0.00324217		10.3412	0.00187594
	10.1606	0.00506329		19.478	0.00328081		10.351	0.00187594
	10.1704	0.00506329		19.498	0.00335295		10.3609	0.00197951
	10.1803	0.00506329		19.518	0.00346115		10.3707	0.00203706
	10.1901	0.00506329		19.538	0.00360928		10.3806	0.00192197
	10.2	0.00421941		19.558	0.00380121		10.3904	0.00161699
	10.2098	0.00337553		19.578	0.00404466		10.4003	0.00127172
	10.2197	0.00337553		19.598	0.00434479		10.4101	0.00112786
	10.2295	0.00421941		19.618	0.00471319		10.42	0.00134078
	10.2394	0.00506329		19.638	0.00516274		10.4298	0.00186443
	10.2492	0.00590717		19.658	0.00571019		10.4397	0.0024226
	10.2591	0.00759494		19.678	0.00637485		10.4495	0.00244562
	10.2689	0.00759494		19.698	0.00718765		10.4594	0.000753827
	10.2787	0.00675105		19.718	0.00818207		10.4692	-0.00233629
	10.2886	0.00590717		19.738	0.00940835		10.4791	-0.000374036
	10.2984	0.00421941		19.758	0.0109309		10.4889	0.000696283
	10.3083	0.00337553		19.778	0.0128347		10.4988	0.000799862
	10.3181	0.00337553		19.798	0.0152409		10.5086	0.000972494
	10.328	0.00421941		19.818	0.0183118		10.5185	0.00132351
	10.3378	0.00421941		19.838	0.0222753		10.5283	0.00166302
	10.3477	0.00421941		19.858	0.0274535		10.5382	0.00179537
	10.3575	0.00421941		19.878	0.0343062		10.548	0.00168604
	10.3674	0.00421941		19.898	0.0434827		10.5579	0.00143285
	10.3772	0.00337553		19.918	0.0559052		10.5677	0.00115663
	10.3871	0.00337553		19.938	0.07284		10.5776	0.000937968
	10.3969	0.00253165		19.958	0.0959319		10.5874	0.000799862
	10.4068	0.00253165		19.978	0.127018		10.5973	0.000736563
	10.4166	0.00253165		19.998	0.167436		10.6071	0.000730809
	10.4265	0.00253165		20.018	0.216404		10.617	0.000753827
	10.4363	0.00253165		20.038	0.268648		10.6268	0.000753827
	10.4462	0.00253165		20.058	0.313314		10.6367	0.000742318
	10.456	0.00253165		20.078	0.337742		10.6465	0.000788353
	10.4659	0.00337553		20.098	0.335228		10.6564	0.000995512
	10.4757	0.00421941		20.118	0.308364		10.6662	0.00141558
	10.4856	0.00506329		20.138	0.26533		10.6761	0.00195074
	10.4954	0.00590717		20.158	0.215872		10.6859	0.00241685
	10.5053	0.00590717		20.178	0.168601		10.6958	0.0026125
	10.5151	0.00590717		20.198	0.128649		10.7056	0.00247439
	10.525	0.00506329		20.218	0.0973939		10.7155	0.00208885
	10.5348	0.00421941		20.238	0.0739465		10.7253	0.00166302
	10.5447	0.00421941		20.258	0.0566652		10.7352	0.00139257
	10.5545	0.00421941		20.278	0.0439631		10.745	0.0013753
	10.5643	0.00421941		20.298	0.0345741		10.7549	0.0015652
	10.5742	0.00506329		20.318	0.0275617		10.7647	0.0018299
	10.584	0.00506329		20.338	0.0222598		10.7746	0.00202555
	10.5939	0.00506329		20.358	0.018201		10.7844	0.00207734
	10.6037	0.00506329		20.378	0.0150528		10.7943	0.00200829
	10.6136	0.00506329		20.398	0.012581		10.8041	0.00191622
	10.6234	0.00506329		20.418	0.0106166		10.814	0.00185867
	10.6333	0.00421941		20.438	0.00903995		10.8238	0.00181264
	10.6431	0.00421941		20.458	0.00776214		10.8337	0.00171481
	10.653	0.00421941		20.478	0.00671491		10.8435	0.00153643
	10.6628	0.00337553		20.498	0.00585059		10.8534	0.00133502
	10.6727	0.00337553		20.518	0.00513183		10.8632	0.00124871
	10.6825	0.00421941		20.538	0.00452899		10.8731	0.00135228
	10.6924	0.00421941		20.558	0.00402019		10.8829	0.00161699
	10.7022	0.00506329		20.578	0.00358867		10.8928	0.00190471
	10.7121	0.00506329		20.598	0.00321898		10.9026	0.0020946
	10.7219	0.00506329		20.618	0.0029034		10.9125	0.00216366
	10.7318	0.00506329		20.638	0.00263032		10.9223	0.00218667
	10.7416	0.00506329		20.658	0.00239331		10.9322	0.00223271
	10.7515	0.00506329		20.678	0.0021885		10.942	0.00229025
	10.7613	0.00506329		20.698	0.00200945		10.9519	0.00223271
	10.7712	0.00506329		20.718	0.00185359		10.9617	0.00194499
	10.781	0.00421941		20.738	0.00171705		10.9716	0.0014386
	10.7909	0.00337553		20.758	0.00159725		10.9814	0.000868915
	10.8007	0.00253165		20.778	0.00149163		10.9913	0.000477615
	10.8106	0.00253165		20.798	0.00140017		11.0011	0.000454598
	10.8204	0.00337553		20.818	0.00131902		11.011	0.000857406
	10.8303	0.00421941		20.838	0.00124947		11.0208	0.00158246
	10.8401	0.00590717		20.858	0.00118892		11.0307	0.00242836
	10.8499	0.00675105		20.878	0.00113611		11.0405	0.00315341
	10.8598	0.00759494		20.898	0.00109232		11.0504	0.00356773
	10.8696	0.00759494		20.918	0.00105625		11.0602	0.00357924
	10.8795	0.00675105		20.938	0.00102662		11.0701	0.00325124
	10.8893	0.00590717		20.958	0.00100344		11.0799	0.00277362
	10.8992	0.00590717		20.978	0.000987979		11.0898	0.0023478
	10.909	0.00506329		20.998	0.000978963		11.0996	0.00211187
	10.9189	0.00506329		21.018	0.000976386		11.1095	0.00206583
	10.9287	0.00506329		21.038	0.000981539		11.1193	0.00211762
	10.9386	0.00506329		21.058	0.000995708		11.1292	0.00214639
	10.9484	0.00506329		21.078	0.00101761		11.139	0.00208309
	10.9583	0.00506329		21.098	0.00104852		11.1489	0.00193923
	10.9681	0.00421941		21.118	0.00109103		11.1587	0.00174934
	10.978	0.00421941		21.138	0.00114513		11.1686	0.00155944
	10.9878	0.00421941		21.158	0.00121469		11.1784	0.00141558
	10.9977	0.00421941		21.178	0.00130228		11.1883	0.00133502
	11.0075	0.00421941		21.198	0.00140919		11.1981	0.00133502
	11.0174	0.00421941		21.218	0.00154187		11.208	0.00140407
	11.0272	0.00421941		21.238	0.00170674		11.2178	0.00149039
	11.0371	0.00421941		21.258	0.00191027		11.2277	0.00153067
	11.0469	0.00421941		21.278	0.00216273		11.2375	0.00148464
	11.0568	0.00421941		21.298	0.00247832		11.2474	0.00132351
	11.0666	0.00337553		21.318	0.00287635		11.2572	0.00105881
	11.0765	0.00253165		21.338	0.00338257		11.2671	0.000725055
	11.0863	0.00253165		21.358	0.00403178		11.2769	0.000420071
	11.0962	0.00168776		21.378	0.0048742		11.2868	0.00028772
	11.106	0.00253165		21.398	0.00598069		11.2966	0.000460352
	11.1158	0.00337553		21.418	0.00745042		11.3065	0.000978248
	11.1257	0.00421941		21.438	0.00942767		11.3163	0.00168604
	11.1355	0.00506329		21.458	0.0121121		11.3262	0.00227299
	11.1454	0.00590717		21.478	0.0157806		11.336	0.00245713
	11.1552	0.00506329		21.498	0.0207823		11.3459	0.00215215
	11.1651	0.00421941		21.518	0.0274882		11.3557	0.00151916
	11.1749	0.00337553		21.538	0.0360967		11.3656	0.000845897
	11.1848	0.00253165		21.558	0.0462341		11.3754	0.000356773
	11.1946	0.00168776		21.578	0.0564436		11.3853	0.000126597
	11.2045	0.00168776		21.598	0.064238		11.3951	0.000126597
	11.2143	0.00168776		21.618	0.0673616		11.405	0.000310738
	11.2242	0.00253165		21.638	0.0652685		11.4148	0.000707791
	11.234	0.00421941		21.658	0.0589851		11.4247	0.00133502
	11.2439	0.00506329		21.678	0.0501293		11.4345	0.00208885
	11.2537	0.00590717		21.698	0.0404518		11.4444	0.00272183
	11.2636	0.00675105		21.718	0.0314608		11.4542	0.00297503
	11.2734	0.00590717		21.738	0.0239949		11.4641	0.0027506
	11.2833	0.00506329		21.758	0.0182113		11.4739	0.00220394
	11.2931	0.00421941		21.778	0.013891		11.4838	0.00168029
	11.303	0.00421941		21.798	0.0107106		11.4936	0.00146737
	11.3128	0.00421941		21.818	0.00836884		11.5035	0.00163425
	11.3227	0.00506329		21.838	0.00663505		11.5133	0.0020198
	11.3325	0.00590717		21.858	0.00533663		11.5232	0.0023593
	11.3424	0.00590717		21.878	0.00435252		11.533	0.00246864
	11.3522	0.00590717		21.898	0.0035964		11.5429	0.00233053
	11.3621	0.00506329		21.918	0.00300902		11.5527	0.00207158
	11.3719	0.00506329		21.938	0.00254659		11.5626	0.00185867
	11.3818	0.00506329		21.958	0.00217819		11.5724	0.00180113
	11.3916	0.00506329		21.978	0.00188193		11.5823	0.00193348
	11.4014	0.00506329		21.998	0.00164234		11.5921	0.00218667
	11.4113	0.00590717		22.018	0.00144526		11.602	0.00245713
	11.4211	0.00590717		22.038	0.00128296		11.6118	0.00262976
	11.431	0.00590717		22.058	0.0011477		11.6217	0.00262976
	11.4408	0.00590717		22.078	0.00103435		11.6315	0.00246288
	11.4507	0.00506329		22.098	0.000939031		11.6414	0.00216941
	11.4605	0.00506329		22.118	0.000859169		11.6512	0.00181839
	11.4704	0.00421941		22.138	0.000790899		11.6611	0.00147313
	11.4802	0.00337553		22.158	0.000731646		11.6709	0.00121993
	11.4901	0.00337553		22.178	0.00068141		11.6808	0.00114513
	11.4999	0.00337553		22.198	0.000638902		11.6906	0.00127172
	11.5098	0.00421941		22.218	0.000601547		11.7005	0.00153643
	11.5196	0.00506329		22.238	0.000570632		11.7103	0.00178962
	11.5295	0.00506329		22.258	0.000543582		11.7202	0.00190471
	11.5393	0.00506329		22.278	0.000520396		11.73	0.00187594
	11.5492	0.00506329		22.298	0.000499786		11.7399	0.00180688
	11.559	0.00506329		22.318	0.000483041		11.7497	0.00180113
	11.5689	0.00506329		22.338	0.000468872		11.7596	0.00189895
	11.5787	0.00506329		22.358	0.00045599		11.7694	0.00202555
	11.5886	0.00506329		22.378	0.000445686		11.7793	0.00210036
	11.5984	0.00506329		22.398	0.000437957		11.7891	0.0021579
	11.6083	0.00590717		22.418	0.000431516		11.799	0.00224997
	11.6181	0.00590717		22.438	0.000427652		11.8088	0.00239959
	11.628	0.00590717		22.458	0.000423788		11.8187	0.00248015
	11.6378	0.00590717		22.478	0.0004225		11.8285	0.00232478
	11.6477	0.00506329		22.498	0.0004225		11.8384	0.0018932
	11.6575	0.00421941		22.518	0.0004225		11.8482	0.0013753
	11.6673	0.00337553		22.538	0.000425076		11.8581	0.00105881
	11.6772	0.00337553		22.558	0.000427652		11.8679	0.00109334
	11.687	0.00421941		22.578	0.000432805		11.8778	0.00139257
	11.6969	0.00421941		22.598	0.000437957		11.8876	0.00168604
	11.7067	0.00506329		22.618	0.000444398		11.8975	0.0017666
	11.7166	0.00421941		22.638	0.000452126		11.9073	0.00162274
	11.7264	0.00421941		22.658	0.000462431		11.9172	0.00141558
	11.7363	0.00421941		22.678	0.000472736		11.927	0.00128323
	11.7461	0.00337553		22.698	0.000484329		11.9369	0.00120842
	11.756	0.00337553		22.718	0.00049721		11.9467	0.00106456
	11.7658	0.00337553		22.738	0.000511379		11.9566	0.000782599
	11.7757	0.00253165		22.758	0.000526836		11.9664	0.000443089
	11.7855	0.00168776		22.778	0.00054487		11.9763	0.000241685
	11.7954	0.00253165		22.798	0.000562904		11.9861	0.000333755
	11.8052	0.00253165		22.818	0.000584801		11.996	0.000684774
	11.8151	0.00337553		22.838	0.000606699		12.0058	0.00113937
	11.8249	0.00421941		22.858	0.000631173		12.0157	0.00151341
	11.8348	0.00421941		22.878	0.000658224		12.0255	0.00173208
	11.8446	0.00506329		22.898	0.00068785		12.0354	0.0018299
	11.8545	0.00506329		22.918	0.000720053		12.0452	0.00185292
	11.8643	0.00506329		22.938	0.000754832		12.0551	0.00179537
	11.8742	0.00421941		22.958	0.000793475		12.0649	0.00161123
	11.884	0.00421941		22.978	0.000834694		12.0748	0.00130049
	11.8939	0.00337553		22.998	0.000881066		12.0846	0.00096674
	11.9037	0.00337553		23.018	0.000931303		12.0945	0.00077109
	11.9136	0.00337553		23.038	0.000986691		12.1043	0.000782599
	11.9234	0.00337553		23.058	0.00104723		12.1142	0.000909196
	11.9333	0.00337553		23.078	0.00111293		12.124	0.000960985
	11.9431	0.00337553		23.098	0.00118764		12.1339	0.000817125
	11.9529	0.00253165		23.118	0.00126879		12.1437	0.000546668
	11.9628	0.00253165		23.138	0.00135895		12.1536	0.000385545
	11.9726	0.00253165		23.158	0.00146072		12.1634	0.000552423
	11.9825	0.00337553		23.178	0.00157278		12.1733	0.00105306
	11.9923	0.00421941		23.198	0.00169902		12.1831	0.00165151
	12.0022	0.00506329		23.218	0.001842		12.193	0.00204281
	12.012	0.00506329		23.238	0.00200301		12.2028	0.00207158
	12.0219	0.00506329		23.258	0.00218592		12.2127	0.00183565
	12.0317	0.00421941		23.278	0.00239459		12.2225	0.00157095
	12.0416	0.00421941		23.298	0.00263289		12.2324	0.00145586
	12.0514	0.00421941		23.318	0.00290855		12.2422	0.00146737
	12.0613	0.00421941		23.338	0.003228		12.2521	0.00144435
	12.0711	0.00421941		23.358	0.00360026		12.2619	0.00129474
	12.081	0.00337553		23.378	0.00403822		12.2718	0.0011106
	12.0908	0.00421941		23.398	0.00455604		12.2816	0.00115088
	12.1007	0.00506329		23.418	0.00517433		12.2915	0.00152492
	12.1105	0.00675105		23.438	0.00592015		12.3013	0.00187018
	12.1204	0.00759494		23.458	0.00682569		12.3112	0.00082288
	12.1302	0.00843882		23.478	0.00793733		12.321	-0.00165727
	12.1401	0.00759494		23.498	0.00931947		12.3309	0.000690528
	12.1499	0.00590717		23.518	0.0110545		12.3407	0.00167453
	12.1598	0.00421941		23.538	0.0132649		12.3506	0.00130625
	12.1696	0.00337553		23.558	0.0161142		12.3604	0.00082288
	12.1795	0.00253165		23.578	0.019842		12.3703	0.000529405
	12.1893	0.00253165		23.598	0.0247819		12.3801	0.000414317
	12.1992	0.00253165		23.618	0.0314131		12.39	0.000477615
	12.209	0.00337553		23.638	0.0403977		12.3998	0.000788353
	12.2189	0.00421941		23.658	0.0526141		12.4097	0.00131776
	12.2287	0.00590717		23.678	0.0690967		12.4195	0.00165727
	12.2385	0.00675105		23.698	0.0907215		12.4294	0.000667511
	12.2484	0.00675105		23.718	0.117381		12.4392	-0.00163425
	12.2582	0.00590717		23.738	0.146607		12.4491	5.7544e-06
	12.2681	0.00421941		23.758	0.172694		12.4589	0.000684774
	12.2779	0.00337553		23.778	0.188671		12.4688	0.000535159
	12.2878	0.00253165		23.798	0.190882		12.4786	0.000581195
	12.2976	0.00337553		23.818	0.180756		12.4885	0.000949476
	12.3075	0.00421941		23.838	0.16192		12.4983	0.0013753
	12.3173	0.00421941		23.858	0.138166		12.5082	0.00157671
	12.3272	0.00421941		23.878	0.113525		12.518	0.00144435
	12.337	0.00337553		23.898	0.0914725		12.5279	0.00108183
	12.3469	0.00253165		23.918	0.0738164		12.5377	0.000673265
	12.3567	0.00253165		23.938	0.0607846		12.5476	0.000362527
	12.3666	0.00168776		23.958	0.0518129		12.5574	0.000178386
	12.3764	0.00168776		23.978	0.0461954		12.5673	9.78248e-05
	12.3863	0.00168776		23.998	0.0433552		12.5771	0.000109334
	12.3961	0.00253165		24.018	0.0429236		12.587	0.000270457
	12.406	0.00253165		24.038	0.0447502		12.5968	0.000632984
	12.4158	0.00337553		24.058	0.048903		12.6067	0.00113362
	12.4257	0.00421941		24.078	0.0556952		12.6165	0.00159972
	12.4355	0.00506329		24.098	0.0657309		12.6264	0.00180113
	12.4454	0.00421941		24.118	0.0799761		12.6362	0.0016285
	12.4552	0.00421941		24.138	0.0998851		12.6461	0.00120267
	12.4651	0.00337553		24.158	0.127532		12.6559	0.000776844
	12.4749	0.00253165		24.178	0.165691		12.6658	0.000581195
	12.4848	0.00253165		24.198	0.217612		12.6756	0.000650247
	12.4946	0.00337553		24.218	0.285977		12.6855	0.000828634
	12.5044	0.00337553		24.238	0.370164		12.6953	0.000943722
	12.5143	0.00337553		24.258	0.461817		12.7052	0.000984003
	12.5241	0.00337553		24.278	0.542327		12.715	0.00109334
	12.534	0.00421941		24.298	0.589695		12.7249	0.00142134
	12.5438	0.00506329		24.318	0.593269		12.7347	0.00195074
	12.5537	0.00590717		24.338	0.558508		12.7446	0.00249166
	12.5635	0.00675105		24.358	0.497102		12.7544	0.00283692
	12.5734	0.00675105		24.378	0.420848		12.7643	0.00291748
	12.5832	0.00675105		24.398	0.3425		12.7741	0.00283117
	12.5931	0.00675105		24.418	0.273288		12.784	0.00265853
	12.6029	0.00675105		24.438	0.21904		12.7938	0.00220394
	12.6128	0.00675105		24.458	0.180097		12.8037	0.000500633
	12.6226	0.00675105		24.478	0.15342		12.8135	-0.00224997
	12.6325	0.00590717		24.498	0.134502		12.8234	-0.000328001
	12.6423	0.00421941		24.518	0.11908		12.8332	0.000552423
	12.6522	0.00253165		24.538	0.104636		12.8431	0.000224422
	12.662	0.00168776		24.558	0.090469		12.8529	-0.00023593
	12.6719	0.000843882		24.578	0.0766335		12.8628	-0.000443089
	12.6817	0.00168776		24.598	0.0634484		12.8726	-0.000276211
	12.6916	0.00253165		24.618	0.0515179		12.8825	0.000230176
	12.7014	0.00337553		24.638	0.0413959		12.8923	0.000937968
	12.7113	0.00506329		24.658	0.0332487		12.9022	0.00164576
	12.7211	0.00590717		24.678	0.0268906		12.912	0.00214639
	12.731	0.00590717		24.698	0.0219867		12.9219	0.00227299
	12.7408	0.00506329		24.718	0.0181997		12.9317	0.00199102
	12.7507	0.00421941		24.738	0.0152512		12.9416	0.00140407
	12.7605	0.00337553		24.758	0.0129287		12.9514	0.000765335
	12.7704	0.00253165		24.778	0.0110764		12.9613	0.000385545
	12.7802	0.00253165		24.798	0.00957966		12.9711	0.00048337
	12.79	0.00337553		24.818	0.00835725		12.981	0.00102428
	12.7999	0.00506329		24.838	0.00734737		12.9908	0.00172632
	12.8097	0.00590717		24.858	0.00650495		13.0007	0.00218667
	12.8196	0.00590717		24.878	0.00579649		13.0105	0.00213488
	12.8294	0.00506329		24.898	0.00519623		13.0204	0.00164576
	12.8393	0.00421941		24.918	0.00468228		13.0302	0.00110485
	12.8491	0.00337553		24.938	0.00424174		13.0401	0.000943722
	12.859	0.00421941		24.958	0.00386046		13.0499	0.00132351
	12.8688	0.00590717		24.978	0.00352942		13.0598	0.00202555
	12.8787	0.00675105		24.998	0.00324088		13.0696	0.00260099
	12.8885	0.00675105		25.018	0.00298712		13.0795	0.00269306
	12.8984	0.00590717		25.038	0.00276557		13.0893	0.00230176
	12.9082	0.00506329		25.058	0.00256978		13.0992	0.00174358
	12.9181	0.00506329		25.078	0.00239588		13.109	0.00139257
	12.9279	0.00506329		25.098	0.0022426		13.1189	0.00139832
	12.9378	0.00506329		25.118	0.00210735		13.1287	0.00158246
	12.9476	0.00506329		25.138	0.00198626		13.1386	0.00162274
	12.9575	0.00506329		25.158	0.00187935		13.1484	0.00130625
	12.9673	0.00421941		25.178	0.00178532		13.1583	0.000707791
	12.9772	0.00337553		25.198	0.00170159		13.1681	0.000126597
	12.987	0.00253165		25.218	0.00162817		13.178	-0.000120842
	12.9969	0.00337553		25.238	0.00156376		13.1878	8.6316e-05
	13.0067	0.00421941		25.258	0.00150709		13.1977	0.000604212
	13.0166	0.00506329		25.278	0.00145814		13.2075	0.00112211
	13.0264	0.00590717		25.298	0.00141563		13.2174	0.00136955
	13.0363	0.00590717		25.318	0.00138085		13.2272	0.00127748
	13.0461	0.00590717		25.338	0.00135123		13.2371	0.000984003
	13.0559	0.00590717		25.358	0.00132804		13.2469	0.000679019
	13.0658	0.00590717		25.378	0.00131129		13.2568	0.000460352
	13.0756	0.00590717		25.398	0.00130099		13.2666	5.17896e-05
	13.0855	0.00590717		25.418	0.00129455		13.2765	-0.00153067
	13.0953	0.00590717		25.438	0.00129455		13.2863	-0.0041892
	13.1052	0.00506329		25.458	0.00130099		13.2962	-0.0028139
	13.115	0.00421941		25.478	0.00131258		13.306	-0.00230752
	13.1249	0.00337553		25.498	0.0013319		13.3159	-0.0026125
	13.1347	0.00421941		25.518	0.00135638		13.3257	-0.00276787
	13.1446	0.00506329		25.538	0.00138858		13.3356	-0.00272759
	13.1544	0.00675105		25.558	0.00142851		13.3454	-0.00288871
	13.1643	0.00675105		25.578	0.00147617		13.3553	-0.00363678
	13.1741	0.00759494		25.598	0.00153285		13.3651	-0.00495454
	13.184	0.00843882		25.618	0.00159983		13.375	-0.00638163
	13.1938	0.0101266		25.638	0.00167841		13.3848	-0.00753251
	13.2037	0.0135021		25.658	0.00177115		13.3947	-0.00862009
	13.2135	0.0177215		25.678	0.00187677		13.4045	-0.0105075
	13.2234	0.0219409		25.698	0.00200043		13.4144	-0.0139314
	13.2332	0.0278481		25.718	0.0021447		13.4242	-0.0183968
	13.2431	0.0405063		25.738	0.00231216		13.4341	-0.0219761
	13.2529	0.0649789		25.758	0.00250666		13.4439	-0.0226321
	13.2628	0.102954		25.778	0.00273594		13.4538	-0.0203706
	13.2726	0.147679		25.798	0.00300387		13.4636	-0.0183105
	13.2825	0.188186		25.818	0.00332203		13.4735	-0.0206583
	13.2923	0.21097		25.838	0.00370074		13.4833	-0.0286224
	13.3022	0.207595		25.858	0.00415415		13.4932	-0.0385315
	13.312	0.181435		25.878	0.00470288		13.503	-0.0455864
	13.3219	0.140084		25.898	0.0053727		13.5129	-0.0484233
	13.3317	0.0953586		25.918	0.00619967		13.5227	-0.0484175
	13.3415	0.057384		25.938	0.00723144		13.5326	-0.0466912
	13.3514	0.0295359		25.958	0.0085363		13.5424	-0.0434515
	13.3612	0.0118143		25.978	0.0102083		13.5523	-0.0387214
	13.3711	0.00337553		25.998	0.0123749		13.5621	-0.0327483
	13.3809	0.000843882		26.018	0.0152151		13.572	-0.0260617
	13.3908	0.00253165		26.038	0.0189635		13.5818	-0.0194269
	13.4006	0.00506329		26.058	0.0238983		13.5917	-0.0136725
	13.4105	0.00675105		26.078	0.0302912		13.6015	-0.00944297
	13.4203	0.00759494		26.098	0.0382865		13.6114	-0.00688226
	13.4302	0.00590717		26.118	0.0477785		13.6212	-0.00560479
	13.44	0.00506329		26.138	0.0585136		13.6311	-0.00493728
	13.4499	0.00421941		26.158	0.070448		13.6409	-0.00433306
	13.4597	0.00421941		26.178	0.0837271		13.6508	-0.00355047
	13.4696	0.00421941		26.198	0.0977198		13.6606	-0.00269306
	13.4794	0.00421941		26.218	0.11012		13.6705	-0.0019565
	13.4893	0.00421941		26.238	0.117803		13.6803	-0.00145011
	13.4991	0.00421941		26.258	0.119238		13.6902	-0.0011106
	13.509	0.00421941		26.278	0.115583		13.7	-0.000782599
	13.5188	0.00421941		26.298	0.109024		13.7099	-0.000385545
	13.5287	0.00506329		26.318	0.101388		13.7197	5.7544e-06
	13.5385	0.00506329		26.338	0.0946502		13.7296	0.000230176
	13.5484	0.00421941		26.358	0.0911788		13.7394	0.000155369
	13.5582	0.00337553		26.378	0.0931084		13.7493	-0.000138106
	13.5681	0.00337553		26.398	0.101989		13.7591	-0.000374036
	13.5779	0.00337553		26.418	0.118887		13.769	-0.000253194
	13.5878	0.00421941		26.438	0.14416		13.7788	0.000270457
	13.5976	0.00590717		26.458	0.176334		13.7887	0.000765335
	13.6075	0.00675105		26.478	0.210492		13.7985	2.8772e-05
	13.6173	0.00759494		26.498	0.238386		13.8084	-0.00201404
	13.6271	0.00675105		26.518	0.252825		13.8182	-0.00023593
	13.637	0.00506329		26.538	0.252925		13.8281	0.000385545
	13.6468	0.00337553		26.558	0.243031		13.8379	-1.15088e-05
	13.6567	0.00253165		26.578	0.227872		13.8478	-0.000241685
	13.6665	0.00253165		26.598	0.211658		13.8576	6.32984e-05
	13.6764	0.00421941		26.618	0.199206		13.8675	0.000776844
	13.6862	0.00506329		26.638	0.194264		13.8773	0.00152492
	13.6961	0.00590717		26.658	0.196714		13.8872	0.00193923
	13.7059	0.00590717		26.678	0.201805		13.897	0.00184141
	13.7158	0.00506329		26.698	0.202765		13.9069	0.00132927
	13.7256	0.00337553		26.718	0.195638		13.9167	0.000696283
	13.7355	0.00253165		26.738	0.181193		13.9266	0.000270457
	13.7453	0.00253165		26.758	0.161915		13.9364	0.000230176
	13.7552	0.00337553		26.778	0.139719		13.9463	0.00057544
	13.765	0.00421941		26.798	0.116701		13.9561	0.00113362
	13.7749	0.00506329		26.818	0.0952762		13.966	0.00169179
	13.7847	0.00590717		26.838	0.0769632		13.9758	0.00206583
	13.7946	0.00590717		26.858	0.0620276		13.9857	0.00216941
	13.8044	0.00590717		26.878	0.050092		13.9955	0.00199678
	13.8143	0.00506329		26.898	0.0406025		14.0054	0.00164576
	13.8241	0.00421941		26.918	0.0329885		14.0152	0.00127172
	13.834	0.00421941		26.938	0.0268146		14.0251	0.00107607
	13.8438	0.00421941		26.958	0.021827		14.0349	0.00115663
	13.8537	0.00506329		26.978	0.0178545		14.0448	0.00147313
	13.8635	0.00506329		26.998	0.0147218		14.0546	0.00181839
	13.8734	0.00590717		27.018	0.0122564		14.0645	0.00193348
	13.8832	0.00506329		27.038	0.0103074		14.0743	0.00168604
	13.893	0.00421941		27.058	0.00875141		14.0842	0.00116239
	13.9029	0.00337553		27.078	0.0074955		14.094	0.000609967
	13.9127	0.00253165		27.098	0.00647275		14.1039	0.000276211
	13.9226	0.00253165		27.118	0.0056329		14.1137	0.000253194
	13.9324	0.00253165		27.138	0.00494118		14.1236	0.000443089
	13.9423	0.00337553		27.158	0.00436798		14.1334	0.000667511
	13.9521	0.00337553		27.178	0.00389009		14.1433	0.000776844
	13.962	0.00337553		27.198	0.00348691		14.1531	0.000776844
	13.9718	0.00337553		27.218	0.00314685		14.163	0.000759581
	13.9817	0.00337553		27.238	0.00285831		14.1728	0.000811371
	13.9915	0.00337553		27.258	0.00260971		14.1827	0.000897687
	14.0014	0.00337553		27.278	0.00239717		14.1925	0.000897687
	14.0112	0.00337553		27.298	0.00221426		14.2024	0.000707791
	14.0211	0.00253165		27.318	0.00205582		14.2122	0.000374036
	14.0309	0.00253165		27.338	0.00191928		14.2221	7.48072e-05
	14.0408	0.00253165		27.358	0.00180206		14.2319	5.17896e-05
	14.0506	0.00253165		27.378	0.0017003		14.2418	0.000397054
	14.0605	0.00421941		27.398	0.00161529		14.2516	0.00096674
	14.0703	0.00506329		27.418	0.00154187		14.2615	0.00144435
	14.0802	0.00506329		27.438	0.00148261		14.2713	0.00155944
	14.09	0.00421941		27.458	0.00143366		14.2812	0.00124295
	14.0999	0.00337553		27.478	0.0013976		14.291	0.000730809
	14.1097	0.00253165		27.498	0.00137184		14.3009	0.000374036
	14.1196	0.00337553		27.518	0.00135767		14.3107	0.000408563
	14.1294	0.00337553		27.538	0.00135509		14.3206	0.000799862
	14.1393	0.00421941		27.558	0.00136668		14.3304	0.00124871
	14.1491	0.00506329		27.578	0.00139116		14.3403	0.0014386
	14.159	0.00421941		27.598	0.00143238		14.3501	0.00120267
	14.1688	0.00337553		27.618	0.00149292		14.36	0.000650247
	14.1786	0.00253165		27.638	0.00157536		14.3698	4.60352e-05
	14.1885	0.00168776		27.658	0.00168613		14.3797	-0.000368282
	14.1983	0.00168776		27.678	0.00183169		14.3895	-0.000494879
	14.2082	0.00168776		27.698	0.00202233		14.3994	-0.000391299
	14.218	0.00253165		27.718	0.00226965		14.4092	-0.000161123
	14.2279	0.00253165		27.738	0.00259425		14.4191	0.000120842
	14.2377	0.00337553		27.758	0.0030219		14.4289	0.000420071
	14.2476	0.00421941		27.778	0.00358996		14.4388	0.000690528
	14.2574	0.00421941		27.798	0.00435123		14.4486	0.00086316
	14.2673	0.00421941		27.818	0.00538301		14.4585	0.000880424
	14.2771	0.00421941		27.838	0.00678704		14.4683	0.000765335
	14.287	0.00421941		27.858	0.00869345		14.4782	0.00062723
	14.2968	0.00421941		27.878	0.0112387		14.488	0.000615721
	14.3067	0.00421941		27.898	0.0145028		14.4979	0.000805616
	14.3165	0.00506329		27.918	0.0183555		14.5077	0.00112786
	14.3264	0.00590717		27.938	0.0222907		14.5176	0.00138681
	14.3362	0.00590717		27.958	0.0254723		14.5274	0.00140983
	14.3461	0.00590717		27.978	0.0272177		14.5373	0.00113937
	14.3559	0.00506329		27.998	0.0274663		14.5471	0.000661756
	14.3658	0.00421941		28.018	0.0265402		14.557	0.000132351
	14.3756	0.00421941		28.038	0.0246415		14.5668	-0.000322247
	14.3855	0.00421941		28.058	0.0219391		14.5767	-0.000679019
	14.3953	0.00421941		28.078	0.0188463		14.5865	-0.000995512
	14.4052	0.00421941		28.098	0.0158592		14.5964	-0.00134078
	14.415	0.00506329		28.118	0.013274		14.6062	-0.00176085
	14.4249	0.00590717		28.138	0.0111911		14.6161	-0.00232478
	14.4347	0.00759494		28.158	0.00963505		14.6259	-0.00309011
	14.4445	0.00843882		28.178	0.00859941		14.6358	-0.00395903
	14.4544	0.0092827		28.198	0.0080597		14.6456	-0.00451145
	14.4642	0.0092827		28.218	0.00798627		14.6555	-0.00447692
	14.4741	0.00843882		28.238	0.00837528		14.6653	-0.00413742
	14.4839	0.00759494		28.258	0.00925893		14.6752	-0.00381517
	14.4938	0.00843882		28.278	0.010708		14.685	-0.00344689
	14.5036	0.0092827		28.298	0.0128334		14.6949	-0.00292899
	14.5135	0.0118143		28.318	0.0157368		14.7047	-0.00250316
	14.5233	0.0135021		28.338	0.019426		14.7146	-0.00268731
	14.5332	0.0151899		28.358	0.0236471		14.7244	-0.00387271
	14.543	0.0160338		28.378	0.0278167		14.7343	-0.00593854
	14.5529	0.0185654		28.398	0.0312791		14.7441	-0.0082288
	14.5627	0.0244726		28.418	0.0338798		14.754	-0.0100127
	14.5726	0.0345992		28.438	0.0361456		14.7638	-0.0111463
	14.5824	0.0472574		28.458	0.0388365		14.7737	-0.0123202
	14.5923	0.0590717		28.478	0.0426712		14.7835	-0.0144435
	14.6021	0.0666667		28.498	0.0484883		14.7934	-0.0175049
	14.612	0.0691983		28.518	0.0572384		14.8032	-0.0202267
	14.6218	0.0649789		28.538	0.0694729		14.8131	-0.021274
	14.6317	0.0582278		28.558	0.0845038		14.8229	-0.0203476
	14.6415	0.0523207		28.578	0.0996455		14.8328	-0.0175739
	14.6514	0.0531646		28.598	0.110658		14.8426	-0.0125964
	14.6612	0.0624473		28.618	0.114303		14.8525	-0.00504086
	14.6711	0.0801688		28.638	0.110705		14.8623	0.00427552
	14.6809	0.10211		28.658	0.102098		14.8722	0.0131661
	14.6908	0.126582		28.678	0.0901831		14.882	0.0196052
	14.7006	0.157806		28.698	0.0760512		14.8919	0.0242778
	14.7105	0.205907		28.718	0.0613294		14.9017	0.0318161
	14.7203	0.289451		28.738	0.0478532		14.9116	0.0483773
	14.7301	0.419409		28.758	0.0367201		14.9214	0.0749799
	14.74	0.590717		28.778	0.0281014		14.9313	0.1
	14.7498	0.775527		28.798	0.0216518		14.9411	0.09775
	14.7597	0.926582		28.818	0.0168871		14.951	0.0429796
	14.7695	1		28.838	0.0133654		14.9608	-0.0551214
	14.7794	0.970464		28.858	0.0107454		14.9707	-0.134515
	14.7892	0.844726		28.878	0.00877588		14.9805	-0.144119
	14.7991	0.657384		28.898	0.00727781		14.9904	-0.111687
	14.8089	0.452321		28.918	0.00612624		15.0002	-0.0877489
	14.8188	0.268354		28.938	0.00523101		15.0101	-0.0849177
	14.8286	0.129958		28.958	0.00452899		15.0199	-0.0903269
	14.8385	0.0447257		28.978	0.00397382		15.0298	-0.0906318
	14.8483	0.00590717		28.998	0.00353199		15.0396	-0.0810162
	14.8582	0.00590717		29.018	0.00317905		15.0495	-0.059748
	14.868	0.00675105		29.038	0.00289696		15.0593	-0.0455346
	14.8779	0.0168776		29.058	0.00267283		15.0692	-0.0303027
	14.8877	0.0236287		29.078	0.00249635		15.079	-0.0205317
	14.8976	0.0261603		29.098	0.00235853		15.0889	-0.0156059
	14.9074	0.0278481		29.118	0.0022529		15.0987	-0.0135689
	14.9173	0.0312236		29.138	0.0021769		15.1086	-0.0126827
	14.9271	0.0362869		29.158	0.00212796		15.1184	-0.0122626
	14.937	0.0438819		29.178	0.00210091		15.1283	-0.0125734
	14.9468	0.0506329		29.198	0.00209575		15.1381	-0.0139717
	14.9567	0.0540084		29.218	0.00211121		15.148	-0.0159972
	14.9665	0.0540084		29.238	0.00214728		15.1578	-0.0172632
	14.9764	0.049789		29.258	0.00220395		15.1677	-0.0167453
	14.9862	0.0421941		29.278	0.00228124		15.1775	-0.0148233
	14.9961	0.0337553		29.298	0.002383		15.1874	-0.0126367
	15.0059	0.0253165		29.318	0.00250795		15.1972	-0.0109449
	15.0157	0.0177215		29.338	0.00266123		15.2071	-0.00985154
	15.0256	0.0109705		29.358	0.00284543		15.2169	-0.00911497
	15.0354	0.00675105		29.378	0.0030657		15.2268	-0.00840718
	15.0453	0.00506329		29.398	0.00332718		15.2366	-0.00743469
	15.0551	0.00421941		29.418	0.00363891		15.2465	-0.00605363
	15.065	0.00506329		29.438	0.00400731		15.2563	-0.00434457
	15.0748	0.00675105		29.458	0.00444784		15.2662	-0.00265853
	15.0847	0.00759494		29.478	0.00497596		15.276	-0.00145011
	15.0945	0.00759494		29.498	0.00560971		15.2859	-0.00104155
	15.1044	0.00759494		29.518	0.00637871		15.2957	-0.00141558
	15.1142	0.00675105		29.538	0.00731646		15.3056	-0.00229025
	15.1241	0.00590717		29.558	0.00847318		15.3154	-0.00329152
	15.1339	0.00590717		29.578	0.00990942		15.3253	-0.00407412
	15.1438	0.00590717		29.598	0.0117153		15.3351	-0.00429854
	15.1536	0.00506329		29.618	0.014012		15.345	-0.00387271
	15.1635	0.00506329		29.638	0.0169695		15.3548	-0.00312464
	15.1733	0.00421941		29.658	0.0208274		15.3647	-0.00224422
	15.1832	0.00506329		29.678	0.0259219		15.3745	-0.00107032
	15.193	0.00675105		29.698	0.0327308		15.3844	0.000512142
	15.2029	0.00843882		29.718	0.0419138		15.3942	0.00223846
	15.2127	0.0101266		29.738	0.0543517		15.4041	0.00349868
	15.2226	0.0109705		29.758	0.0711229		15.4139	0.00375762
	15.2324	0.00843882		29.778	0.0933261		15.4238	0.00292899
	15.2423	0.00590717		29.798	0.121466		15.4336	0.00150765
	15.2521	0.00337553		29.818	0.154116		15.4435	0.000253194
	15.262	0.00253165		29.838	0.186321		15.4533	-0.000241685
	15.2718	0.00337553		29.858	0.210137		15.4632	0.000115088
	15.2816	0.00421941		29.878	0.219432		15.473	0.000943722
	15.2915	0.00590717		29.898	0.214645		15.4829	0.00166302
	15.3013	0.00590717		29.918	0.200535		15.4927	0.0018932
	15.3112	0.00590717		29.938	0.180568		15.5026	0.00158246
	15.321	0.00421941		29.958	0.156371		15.5124	0.000972494
	15.3309	0.00337553		29.978	0.130536		15.5223	0.000356773
	15.3407	0.00253165		29.998	0.106712		15.5321	-2.8772e-05
	15.3506	0.00253165		30.018	0.0875708		15.542	-0.000103579
	15.3604	0.00253165		30.038	0.0740031		15.5518	0.000126597
	15.3703	0.00337553		30.058	0.0656961		15.5617	0.000592703
	15.3801	0.00421941		30.078	0.0618279		15.5715	0.00115088
	15.39	0.00506329		30.098	0.0613488		15.5814	0.00164576
	15.3998	0.00590717		30.118	0.0631019		15.5912	0.00194499
	15.4097	0.00590717		30.138	0.0662075		15.6011	0.0020313
	15.4195	0.00590717		30.158	0.070645		15.6109	0.00199102
	15.4294	0.00590717		30.178	0.0772852		15.6208	0.00192772
	15.4392	0.00590717		30.198	0.0873363		15.6306	0.00192197
	15.4491	0.00590717		30.218	0.10205		15.6405	0.00192197
	15.4589	0.00506329		30.238	0.122735		15.6503	0.00182415
	15.4688	0.00506329		30.258	0.150269		15.6602	0.00154218
	15.4786	0.00421941		30.278	0.183863		15.67	0.00108758
	15.4885	0.00337553		30.298	0.220042		15.6799	0.000598458
	15.4983	0.00253165		30.318	0.253195		15.6897	0.000264702
	15.5082	0.00253165		30.338	0.2773		15.6996	0.000230176
	15.518	0.00337553		30.358	0.287556		15.7094	0.000489124
	15.5279	0.00337553		30.378	0.282548		15.7193	0.000886178
	15.5377	0.00421941		30.398	0.265519		15.7291	0.0012372
	15.5476	0.00506329		30.418	0.241728		15.739	0.00145011
	15.5574	0.00506329		30.438	0.215164		15.7488	0.00154793
	15.5672	0.00506329		30.458	0.188888		15.7587	0.00161699
	15.5771	0.00506329		30.478	0.166473		15.7685	0.0017033
	15.5869	0.00506329		30.498	0.151122		15.7784	0.00172632
	15.5968	0.00506329		30.518	0.143978		15.7882	0.00158821
	15.6066	0.00421941		30.538	0.143658		15.7981	0.00127748
	15.6165	0.00337553		30.558	0.147067		15.8079	0.000932213
	15.6263	0.00337553		30.578	0.150889		15.8178	0.000776844
	15.6362	0.00421941		30.598	0.152525		15.8276	0.000960985
	15.646	0.00506329		30.618	0.150065		15.8375	0.00144435
	15.6559	0.00590717		30.638	0.142719		15.8473	0.00197951
	15.6657	0.00590717		30.658	0.131502		15.8572	0.00226723
	15.6756	0.00590717		30.678	0.118519		15.867	0.00211762
	15.6854	0.00506329		30.698	0.105568		15.8769	0.00158821
	15.6953	0.00421941		30.718	0.0939469		15.8867	0.000960985
	15.7051	0.00337553		30.738	0.0848503		15.8966	0.000586949
	15.715	0.00337553		30.758	0.0790345		15.9064	0.000661756
	15.7248	0.00421941		30.778	0.0760602		15.9163	0.00112786
	15.7347	0.00506329		30.798	0.0741912		15.9261	0.00167453
	15.7445	0.00590717		30.818	0.0714424		15.936	0.00196225
	15.7544	0.00506329		30.838	0.0670538		15.9458	0.0018299
	15.7642	0.00421941		30.858	0.0616064		15.9557	0.00139257
	15.7741	0.00337553		30.878	0.0557803		15.9655	0.000949476
	15.7839	0.00337553		30.898	0.0497532		15.9754	0.000759581
	15.7938	0.00337553		30.918	0.043779		15.9852	0.000886178
	15.8036	0.00421941		30.938	0.0385557		15.9951	0.00119116
	15.8135	0.00506329		30.958	0.0348382		16.0049	0.00148464
	15.8233	0.00506329		30.978	0.0330825		16.0148	0.00174934
	15.8331	0.00590717		30.998	0.0334509		16.0246	0.0021579
	15.843	0.00759494		31.018	0.035991		16.0345	0.00296352
	15.8528	0.0101266		31.038	0.0407674		16.0443	0.00427552
	15.8627	0.0126582		31.058	0.0478996		16.0542	0.00591553
	15.8725	0.0160338		31.078	0.0572822		16.064	0.00745195
	15.8824	0.0177215		31.098	0.0679091		16.0739	0.00825181
	15.8922	0.0185654		31.118	0.077387		16.0837	0.00740016
	15.9021	0.0177215		31.138	0.0827764		16.0936	0.00264127
	15.9119	0.0151899		31.158	0.0827417		16.1034	-0.00497756
	15.9218	0.0118143		31.178	0.0784381		16.1133	-0.000730809
	15.9316	0.00843882		31.198	0.0716948		16.1231	0.00139832
	15.9415	0.00506329		31.218	0.063308		16.133	0.00091495
	15.9513	0.00337553		31.238	0.0536124		16.1428	0.000270457
	15.9612	0.00253165		31.258	0.0435213		16.1527	0.000138106
	15.971	0.00337553		31.278	0.0342521		16.1625	0.000546668
	15.9809	0.00421941		31.298	0.026566		16.1724	0.00121993
	15.9907	0.00506329		31.318	0.0205969		16.1822	0.00178386
	16.0006	0.00590717		31.338	0.0161155		16.1921	0.00195074
	16.0104	0.00506329		31.358	0.0127948		16.2019	0.00162274
	16.0203	0.00421941		31.378	0.0103396		16.2118	0.000972494
	16.0301	0.00253165		31.398	0.0085144		16.2216	0.00033951
	16.04	0.00253165		31.418	0.00715158		16.2315	7.48072e-05
	16.0498	0.00253165		31.438	0.00613269		16.2413	0.000333755
	16.0597	0.00421941		31.458	0.00537399		16.2512	0.000995512
	16.0695	0.00506329		31.478	0.00482268		16.261	0.00171481
	16.0794	0.00590717		31.498	0.00444269		16.2709	0.00214639
	16.0892	0.00590717		31.518	0.00421469		16.2807	0.00211762
	16.0991	0.00506329		31.538	0.00413483		16.2906	0.00173208
	16.1089	0.00421941		31.558	0.00421212		16.3004	0.00126597
	16.1187	0.00421941		31.578	0.00447103		16.3103	0.00101277
	16.1286	0.00421941		31.598	0.00495149		16.3201	0.00113937
	16.1384	0.00506329		31.618	0.0057089		16.33	0.00159972
	16.1483	0.00590717		31.638	0.0068025		16.3398	0.00220969
	16.1581	0.00675105		31.658	0.00825162		16.3497	0.0027391
	16.168	0.00759494		31.678	0.00996352		16.3595	0.00298653
	16.1778	0.00675105		31.698	0.0116484		16.3694	0.0028772
	16.1877	0.00675105		31.718	0.0128553		16.3792	0.00247439
	16.1975	0.00506329		31.738	0.0132637		16.3891	0.00192197
	16.2074	0.00421941		31.758	0.0129313		16.3989	0.00145011
	16.2172	0.00421941		31.778	0.0121533		16.4088	0.00121993
	16.2271	0.00421941		31.798	0.0111177		16.4186	0.00128899
	16.2369	0.00506329		31.818	0.00986949		16.4285	0.00152492
	16.2468	0.00506329		31.838	0.00850152		16.4383	0.00169179
	16.2566	0.00506329		31.858	0.0072031		16.4482	0.00154218
	16.2665	0.00421941		31.878	0.00614428		16.458	0.00101853
	16.2763	0.00253165		31.898	0.00539718		16.4679	0.00028772
	16.2862	0.00168776		31.918	0.00496952		16.4777	-0.00033951
	16.296	0.000843882		31.938	0.00484071		16.4876	-0.000598458
	16.3059	0.00168776		31.958	0.00500301		16.4974	-0.000437335
	16.3157	0.00168776		31.978	0.00547317		16.5073	-3.45264e-05
	16.3256	0.00253165		31.998	0.00629756		16.5171	0.000345264
	16.3354	0.00337553		32.018	0.00756635		16.527	0.000512142
	16.3453	0.00337553		32.038	0.00940062		16.5368	0.000506387
	16.3551	0.00337553		32.058	0.0119446		16.5467	0.000506387
	16.365	0.00337553		32.078	0.0152924		16.5565	0.000702037
	16.3748	0.00421941		32.098	0.0193332		16.5664	0.00113937
	16.3847	0.00506329		32.118	0.0235337		16.5762	0.00168029
	16.3945	0.00590717		32.138	0.0269125		16.5861	0.00211187
	16.4043	0.00590717		32.158	0.0285355		16.5959	0.00226723
	16.4142	0.00590717		32.178	0.0282714		16.6058	0.00211762
	16.424	0.00506329		32.198	0.0267502		16.6156	0.00176085
	16.4339	0.00421941		32.218	0.0245526		16.6255	0.00136955
	16.4437	0.00421941		32.238	0.0218296		16.6353	0.00109334
	16.4536	0.00421941		32.258	0.0186943		16.6452	0.000989757
	16.4634	0.00421941		32.278	0.015523		16.655	0.00105306
	16.4733	0.00421941		32.298	0.0127613		16.6649	0.00119692
	16.4831	0.00421941		32.318	0.0106668		16.6747	0.00129474
	16.493	0.00421941		32.338	0.00929499		16.6846	0.00119692
	16.5028	0.00337553		32.358	0.00860585		16.6944	0.000834388
	16.5127	0.00253165		32.378	0.00855047		16.7043	0.000247439
	16.5225	0.00168776		32.398	0.00909018		16.7141	-0.000345264
	16.5324	0.000843882		32.418	0.0101812		16.724	-0.000615721
	16.5422	0.00168776		32.438	0.0117488		16.7338	-0.000322247
	16.5521	0.00337553		32.458	0.0136797		16.7437	0.000523651
	16.5619	0.00506329		32.478	0.0158953		16.7535	0.00160548
	16.5718	0.00675105		32.498	0.0183272		16.7634	0.0024226
	16.5816	0.00675105		32.518	0.0207051		16.7732	0.00258948
	16.5915	0.00590717		32.538	0.0224079		16.7831	0.00204281
	16.6013	0.00421941		32.558	0.0228253		16.7929	0.00108183
	16.6112	0.00253165		32.578	0.0219236		16.8028	0.00019565
	16.621	0.00168776		32.598	0.0202169		16.8126	-0.000184141
	16.6309	0.00253165		32.618	0.0181469		16.8225	6.32984e-05
	16.6407	0.00337553		32.638	0.015818		16.8323	0.000753827
	16.6506	0.00506329		32.658	0.0132804		16.8422	0.00149614
	16.6604	0.00590717		32.678	0.010757		16.852	0.00189895
	16.6702	0.00590717		32.698	0.00851569		16.8619	0.0017666
	16.6801	0.00506329		32.718	0.00669945		16.8717	0.0011739
	16.6899	0.00337553		32.738	0.0053083		16.8816	0.000385545
	16.6998	0.00253165		32.758	0.00427652		16.8914	-0.000304983
	16.7096	0.00253165		32.778	0.00352169		16.9013	-0.000713546
	16.7195	0.00253165		32.798	0.00297038		16.9111	-0.000897687
	16.7293	0.00253165		32.818	0.00256978		16.921	-0.00102428
	16.7392	0.00253165		32.838	0.00228124		16.9308	-0.00121418
	16.749	0.00337553		32.858	0.00207514		16.9407	-0.00139832
	16.7589	0.00421941		32.878	0.00193345		16.9505	-0.00126597
	16.7687	0.00759494		32.898	0.00184328		16.9604	-0.000466107
	16.7786	0.0126582		32.918	0.00179562		16.9702	0.00115088
	16.7884	0.0202532		32.938	0.00178403		16.9801	0.00323397
	16.7983	0.028692		32.958	0.00180593		16.9899	0.00481068
	16.8081	0.0371308		32.978	0.00186003		16.9998	0.00449994
	16.818	0.0421941		32.998	0.00194504		17.0096	0.00127172
	16.8278	0.0438819		33.018	0.00206484		17.0195	-0.0040511
	16.8377	0.0413502		33.038	0.0022207		17.0293	-0.00823455
	16.8475	0.0362869		33.058	0.00241907		17.0392	-0.00867764
	16.8574	0.028692		33.078	0.00266767		17.049	-0.00656577
	16.8672	0.021097		33.098	0.00297553		17.0589	-0.00439061
	16.8771	0.0151899		33.118	0.00335552		17.0687	-0.00314766
	16.8869	0.0101266		33.138	0.00382568		17.0786	-0.00272183
	16.8968	0.00590717		33.158	0.00441048		17.0884	-0.00277362
	16.9066	0.00337553		33.178	0.00514213		17.0983	-0.00292324
	16.9165	0.00168776		33.198	0.0060657		17.1081	-0.00276211
	16.9263	0.00168776		33.218	0.00724175		17.118	-0.00200253
	16.9362	0.00337553		33.238	0.00875527		17.1278	-0.000690528
	16.946	0.00506329		33.258	0.0107274		17.1377	0.000730809
	16.9558	0.00675105		33.278	0.0133281		17.1475	0.00167453
	16.9657	0.00675105		33.298	0.0168008		17.1574	0.00174934
	16.9755	0.00506329		33.318	0.0214908		17.1672	0.00103579
	16.9854	0.00337553		33.338	0.0278747		17.1771	5.7544e-05
	16.9952	0.00168776		33.358	0.0365823		17.1869	-0.000569686
	17.0051	0.00168776		33.378	0.0483401		17.1968	-0.000460352
	17.0149	0.00337553		33.398	0.0637227		17.2066	0.000333755
	17.0248	0.00506329		33.418	0.0825201		17.2165	0.00138681
	17.0346	0.00590717		33.438	0.102722		17.2263	0.00218667
	17.0445	0.00675105		33.458	0.12		17.2362	0.00239959
	17.0543	0.00590717		33.478	0.129528		17.246	0.00205432
	17.0642	0.00506329		33.498	0.129728		17.2559	0.00146162
	17.074	0.00421941		33.518	0.123266		17.2657	0.000995512
	17.0839	0.00421941		33.538	0.113466		17.2756	0.000886178
	17.0937	0.00421941		33.558	0.101355		17.2854	0.00108758
	17.1036	0.00506329		33.578	0.0868378		17.2953	0.00138681
	17.1134	0.00506329		33.598	0.0709799		17.3051	0.00157095
	17.1233	0.00506329		33.618	0.0558421		17.315	0.00155369
	17.1331	0.00506329		33.638	0.0429842		17.3248	0.00140983
	17.143	0.00421941		33.658	0.0328777		17.3347	0.00124871
	17.1528	0.00421941		33.678	0.0252598		17.3445	0.00114513
	17.1627	0.00421941		33.698	0.0196218		17.3544	0.00109909
	17.1725	0.00421941		33.718	0.0154599		17.3642	0.00107032
	17.1824	0.00421941		33.738	0.0123723		17.3741	0.00105306
	17.1922	0.00421941		33.758	0.0100601		17.3839	0.00110485
	17.2021	0.00421941		33.778	0.00831088		17.3938	0.00125446
	17.2119	0.00506329		33.798	0.00697382		17.4036	0.00148464
	17.2217	0.00506329		33.818	0.00594076		17.4135	0.00170906
	17.2316	0.00506329		33.838	0.00513827		17.4233	0.00181264
	17.2414	0.00506329		33.858	0.00450967		17.4332	0.00172057
	17.2513	0.00506329		33.878	0.00401761		17.443	0.00145011
	17.2611	0.00421941		33.898	0.00363247		17.4529	0.00105306
	17.271	0.00337553		33.918	0.00333491		17.4627	0.000609967
	17.2808	0.00253165		33.938	0.00310692		17.4726	0.000212913
	17.2907	0.00253165		33.958	0.00293946		17.4824	-1.72632e-05
	17.3005	0.00253165		33.978	0.00282353		17.4923	8.05616e-05
	17.3104	0.00337553		33.998	0.00275398		17.5021	0.000609967
	17.3202	0.00506329		34.018	0.00272821		17.512	0.00150765
	17.3301	0.00675105		34.038	0.00274238		17.5218	0.0024859
	17.3399	0.00759494		34.058	0.00279648		17.5317	0.00314766
	17.3498	0.00759494		34.078	0.00289438		17.5415	0.00318794
	17.3596	0.00675105		34.098	0.00303607		17.5514	0.00257797
	17.3695	0.00506329		34.118	0.00322929		17.5612	0.00159397
	17.3793	0.00337553		34.138	0.00347789		17.5711	0.000679019
	17.3892	0.00253165		34.158	0.00379477		17.5809	0.00019565
	17.399	0.00253165		34.178	0.00419151		17.5908	0.000258948
	17.4089	0.00337553		34.198	0.00468485		17.6006	0.0007193
	17.4187	0.00421941		34.218	0.00530057		17.6105	0.0012372
	17.4286	0.00506329		34.238	0.00606957		17.6203	0.00149614
	17.4384	0.00421941		34.258	0.00703565		17.6302	0.00134653
	17.4483	0.00337553		34.278	0.00825678		17.64	0.000886178
	17.4581	0.00337553		34.298	0.00981668		17.6499	0.000420071
	17.468	0.00253165		34.318	0.0118261		17.6597	0.000258948
	17.4778	0.00337553		34.338	0.0144397		17.6696	0.000535159
	17.4877	0.00421941		34.358	0.0178712		17.6794	0.00112211
	17.4975	0.00506329		34.378	0.0223989		17.6893	0.00166302
	17.5073	0.00506329		34.398	0.0283757		17.6991	0.0018299
	17.5172	0.00506329		34.418	0.0362319		17.709	0.00148464
	17.527	0.00337553		34.438	0.0465162		17.7188	0.000788353
	17.5369	0.00253165		34.458	0.0599911		17.7287	9.78248e-05
	17.5467	0.00168776		34.478	0.0776523		17.7385	-0.000241685
	17.5566	0.00253165		34.498	0.100235		17.7484	-8.05616e-05
	17.5664	0.00337553		34.518	0.127011		17.7582	0.000471861
	17.5763	0.00421941		34.538	0.154259		17.7681	0.00114513
	17.5861	0.00506329		34.558	0.175277		17.7779	0.00164
	17.596	0.00590717		34.578	0.184112		17.7878	0.00184141
	17.6058	0.00506329		34.598	0.180565		17.7976	0.00180688
	17.6157	0.00506329		34.618	0.169555		17.8075	0.00170906
	17.6255	0.00506329		34.638	0.155271		17.8173	0.00168029
	17.6354	0.00506329		34.658	0.13824		17.8272	0.00173208
	17.6452	0.00506329		34.678	0.118022		17.837	0.00176085
	17.6551	0.00506329		34.698	0.0962024		17.8469	0.00167453
	17.6649	0.00506329		34.718	0.0756545		17.8567	0.00145011
	17.6748	0.00421941		34.738	0.0583951		17.8666	0.0011739
	17.6846	0.00421941		34.758	0.0449447		17.8764	0.000943722
	17.6945	0.00337553		34.778	0.0348871		17.8863	0.000811371
	17.7043	0.00337553		34.798	0.0275179		17.8961	0.000788353
	17.7142	0.00421941		34.818	0.0221696		17.906	0.000840143
	17.724	0.00421941		34.838	0.0183246		17.9158	0.000926459
	17.7339	0.00421941		34.858	0.015608		17.9257	0.00100702
	17.7437	0.00421941		34.878	0.0137647		17.9355	0.00104155
	17.7536	0.00421941		34.898	0.0126196		17.9454	0.00100702
	17.7634	0.00421941		34.918	0.0120309		17.9552	0.000903441
	17.7733	0.00337553		34.938	0.0118416		17.9651	0.000776844
	17.7831	0.00337553		34.958	0.011848		17.9749	0.0007193
	17.7929	0.00337553		34.978	0.0118558		17.9848	0.000776844
	17.8028	0.00421941		34.998	0.0117991		17.9946	0.000937968
	17.8126	0.00421941		35.018	0.0117746		18.0045	0.00113937
	17.8225	0.00506329		35.038	0.0119279		18.0143	0.00130049
	17.8323	0.00506329		35.058	0.0123427		18.0242	0.00135228
	17.8422	0.00506329		35.078	0.0130807		18.034	0.00126021
	17.852	0.00421941		35.098	0.01428		18.0439	0.00101853
	17.8619	0.00337553		35.118	0.0161774		18.0537	0.000638739
	17.8717	0.00253165		35.138	0.0190756		18.0636	0.000161123
	17.8816	0.00168776		35.158	0.0233186		18.0734	-0.000356773
	17.8914	0.000843882		35.178	0.0292568		18.0833	-0.000782599
	17.9013	0.000843882		35.198	0.0371323		18.0931	-0.000960985
	17.9111	0.000843882		35.218	0.0467944		18.103	-0.000794107
	17.921	0.00253165		35.238	0.0573505		18.1128	-0.000299229
	17.9308	0.00337553		35.258	0.0672612		18.1227	0.000391299
	17.9407	0.00421941		35.278	0.0753376		18.1325	0.00107032
	17.9505	0.00506329		35.298	0.0816133		18.1424	0.00155944
	17.9604	0.00590717		35.318	0.0864282		18.1522	0.0017666
	17.9702	0.00590717		35.338	0.0888344		18.1621	0.00166878
	17.9801	0.00506329		35.358	0.0871122		18.1719	0.00130625
	17.9899	0.00421941		35.378	0.0810414		18.1818	0.000759581
	17.9998	0.00337553		35.398	0.0724922		18.1916	0.000155369
	18.0096	0.00253165		35.418	0.0634561		18.2015	-0.000328001
	18.0195	0.00253165		35.438	0.054581		18.2113	-0.000535159
	18.0293	0.00253165		35.458	0.0457536		18.2212	-0.000379791
	18.0392	0.00337553		35.478	0.0372057		18.231	8.6316e-05
	18.049	0.00421941		35.498	0.0295595		18.2409	0.000702037
	18.0588	0.00590717		35.518	0.0232735		18.2507	0.00129474
	18.0687	0.00675105		35.538	0.0184122		18.2606	0.00173208
	18.0785	0.00675105		35.558	0.0147888		18.2704	0.00192197
	18.0884	0.00675105		35.578	0.0121404		18.2803	0.00177236
	18.0982	0.00590717		35.598	0.0102276		18.2901	0.00121418
	18.1081	0.00506329		35.618	0.00886219		18.3	0.000281966
	18.1179	0.00337553		35.638	0.00791285		18.3098	-0.000828634
	18.1278	0.00168776		35.658	0.00728554		18.3197	-0.00179537
	18.1376	0.00168776		35.678	0.00691843		18.3295	-0.00230752
	18.1475	0.00253165		35.698	0.00677288		18.3394	-0.00226148
	18.1573	0.00421941		35.718	0.00682955		18.3492	-0.00178386
	18.1672	0.00675105		35.738	0.00708589		18.3591	-0.00119116
	18.177	0.0092827		35.758	0.00754961		18.3689	-0.000851652
	18.1869	0.0126582		35.778	0.00824776		18.3788	-0.00112786
	18.1967	0.014346		35.798	0.00922415		18.3886	-0.00220969
	18.2066	0.0160338		35.818	0.0105432		18.3985	-0.00383819
	18.2164	0.0160338		35.838	0.0123027		18.4083	-0.00513293
	18.2263	0.014346		35.858	0.0146432		18.4182	-0.00551272
	18.2361	0.0109705		35.878	0.0177643		18.428	-0.00554724
	18.246	0.00675105		35.898	0.0219519		18.4379	-0.00590977
	18.2558	0.00337553		35.918	0.0276171		18.4477	-0.00646219
	18.2657	0.00168776		35.938	0.0353225		18.4576	-0.00663483
	18.2755	0.00253165		35.958	0.0458116		18.4674	-0.00611693
	18.2854	0.00506329		35.978	0.0599409		18.4773	-0.00512142
	18.2952	0.00675105		35.998	0.0783982		18.4871	-0.00429854
	18.3051	0.00843882		36.018	0.100984		18.497	-0.00439636
	18.3149	0.00759494		36.038	0.125509		18.5068	-0.00583496
	18.3248	0.00506329		36.058	0.147367		18.5167	-0.00843595
	18.3346	0.00337553		36.078	0.161747		18.5265	-0.0113995
	18.3444	0.00337553		36.098	0.167736		18.5364	-0.0136782
	18.3543	0.00675105		36.118	0.168975		18.5462	-0.014386
	18.3641	0.0151899		36.138	0.169008		18.5561	-0.0132006
	18.374	0.0278481		36.158	0.16726		18.5659	-0.010496
	18.3838	0.0438819		36.178	0.160317		18.5758	-0.007193
	18.3937	0.0624473		36.198	0.146534		18.5856	-0.00440787
	18.4035	0.0818565		36.218	0.128324		18.5955	-0.0031419
	18.4134	0.102954		36.238	0.10977		18.6053	-0.00393026
	18.4232	0.124895		36.258	0.0932166		18.6152	-0.00680746
	18.4331	0.148523		36.278	0.078563		18.625	-0.0114628
	18.4429	0.172996		36.298	0.0649774		18.6349	-0.0175106
	18.4528	0.194093		36.318	0.0524015		18.6447	-0.0245425
	18.4626	0.205907		36.338	0.0414294		18.6546	-0.0320405
	18.4725	0.201688		36.358	0.0324938		18.6644	-0.0394234
	18.4823	0.180591		36.378	0.0255728		18.6743	-0.046415
	18.4922	0.144304		36.398	0.0203586		18.6841	-0.0530038
	18.502	0.101266		36.418	0.0164749		18.694	-0.0586891
	18.5119	0.0607595		36.438	0.0135921		18.7038	-0.0620555
	18.5217	0.0295359		36.458	0.0114577		18.7137	-0.0616584
	18.5316	0.0101266		36.478	0.00988752		18.7235	-0.0571009
	18.5414	0.00168776		36.498	0.0087527		18.7334	-0.0494303
	18.5513	0		36.518	0.00797082		18.7432	-0.0404419
	18.5611	0.00168776		36.538	0.00749035		18.7531	-0.0317355
	18.571	0.00421941		36.558	0.00728812		18.7629	-0.0242088
	18.5808	0.00675105		36.578	0.00736283		18.7728	-0.0182127
	18.5907	0.00843882		36.598	0.00774411		18.7826	-0.0138336
	18.6005	0.00843882		36.618	0.00848735		18.7925	-0.01106
	18.6103	0.00675105		36.638	0.00968915		18.8023	-0.00971343
	18.6202	0.00506329		36.658	0.0114899		18.8122	-0.00930487
	18.63	0.00421941		36.678	0.0140919		18.822	-0.0092128
	18.6399	0.00337553		36.698	0.0177398		18.8319	-0.00893659
	18.6497	0.00506329		36.718	0.0226617		18.8417	-0.0083036
	18.6596	0.00675105		36.738	0.0288884		18.8516	-0.00737714
	18.6694	0.00843882		36.758	0.035915		18.8614	-0.00615721
	18.6793	0.0092827		36.778	0.0424058		18.8713	-0.00476464
	18.6891	0.00843882		36.798	0.0465458		18.8811	-0.00371159
	18.699	0.00675105		36.818	0.0473212		18.891	-0.00336057
	18.7088	0.00421941		36.838	0.0454174		18.9008	-0.00357348
	18.7187	0.00168776		36.858	0.0423157		18.9107	-0.00393026
	18.7285	0.000843882		36.878	0.0387901		18.9205	-0.00406261
	18.7384	0		36.898	0.0346501		18.9304	-0.00375762
	18.7482	0.000843882		36.918	0.0296819		18.9402	-0.00299804
	18.7581	0.00253165		36.938	0.0243079		18.9501	-0.0018932
	18.7679	0.00421941		36.958	0.0192675		18.9599	-0.00062723
	18.7778	0.00590717		36.978	0.0150567		18.9698	0.000563931
	18.7876	0.00759494		36.998	0.0117939		18.9796	0.00149614
	18.7975	0.00843882		37.018	0.0093813		18.9895	0.00204857
	18.8073	0.00843882		37.038	0.00765137		18.9993	0.00219243
	18.8172	0.00759494		37.058	0.00645342		19.0092	0.00197376
	18.827	0.00675105		37.078	0.00567283		19.019	0.00149614
	18.8369	0.00506329		37.098	0.00523359		19.0289	0.000937968
	18.8467	0.00421941		37.118	0.00507515		19.0387	0.000500633
	18.8566	0.00421941		37.138	0.00513827		19.0486	0.00033951
	18.8664	0.00421941		37.158	0.00531989		19.0584	0.000471861
	18.8763	0.00506329		37.178	0.00548219		19.0683	0.000765335
	18.8861	0.00506329		37.198	0.00551053		19.0781	0.000972494
	18.8959	0.00506329		37.218	0.00541006		19.088	0.000909196
	18.9058	0.00421941		37.238	0.00527996		19.0978	0.000546668
	18.9156	0.00337553		37.258	0.00521169		19.1077	9.20704e-05
	18.9255	0.00253165		37.278	0.0052104		19.1175	-0.000155369
	18.9353	0.00337553		37.298	0.00522972		19.1274	2.30176e-05
	18.9452	0.00421941		37.318	0.00520911		19.1372	0.00062723
	18.955	0.00506329		37.338	0.00509576		19.1471	0.00140983
	18.9649	0.00675105		37.358	0.00485746		19.1569	0.00198527
	18.9747	0.00675105		37.378	0.00453157		19.1668	0.00206583
	18.9846	0.00590717		37.398	0.00419795		19.1766	0.00160548
	18.9944	0.00421941		37.418	0.00390683		19.1865	0.000845897
	19.0043	0.00337553		37.438	0.00364277		19.1963	0.000189895
	19.0141	0.00253165		37.458	0.00337871		19.2062	-2.30176e-05
	19.024	0.00337553		37.478	0.0031198		19.216	0.00028772
	19.0338	0.00421941		37.498	0.0029034		19.2259	0.000920704
	19.0437	0.00506329		37.518	0.00276557		19.2357	0.00146737
	19.0535	0.00506329		37.538	0.00272049		19.2456	0.00157671
	19.0634	0.00506329		37.558	0.0027733		19.2554	0.00112786
	19.0732	0.00337553		37.578	0.00292143		19.2653	0.000299229
	19.0831	0.00168776		37.598	0.00316875		19.2751	-0.000540914
	19.0929	0.000843882		37.618	0.00352942		19.285	-0.00105306
	19.1028	0.000843882		37.638	0.00402276		19.2948	-0.00104155
	19.1126	0.00168776		37.658	0.00468099		19.3047	-0.000535159
	19.1225	0.00337553		37.678	0.00555432		19.3145	0.000304983
	19.1323	0.00506329		37.698	0.0067162		19.3244	0.00122569
	19.1422	0.00590717		37.718	0.00826837		19.3342	0.00196225
	19.152	0.00675105		37.738	0.0103525		19.3441	0.0022845
	19.1619	0.00590717		37.758	0.013149		19.3539	0.0020946
	19.1717	0.00506329		37.778	0.0168678		19.3638	0.00145586
	19.1815	0.00337553		37.798	0.0216673		19.3736	0.000638739
	19.1914	0.00253165		37.818	0.0275127		19.3835	0
	19.2012	0.00253165		37.838	0.0339971		19.3933	-0.000166878
	19.2111	0.00337553		37.858	0.0404286		19.4032	0.000207158
	19.2209	0.00421941		37.878	0.0464234		19.413	0.000932213
	19.2308	0.00590717		37.898	0.0524338		19.4229	0.00166878
	19.2406	0.00590717		37.918	0.0592028		19.4327	0.0020946
	19.2505	0.00590717		37.938	0.0664767		19.4426	0.00205432
	19.2603	0.00506329		37.958	0.0724226		19.4524	0.00161123
	19.2702	0.00421941		37.978	0.0748353		19.4623	0.000989757
	19.28	0.00337553		37.998	0.0732792		19.4721	0.000448843
	19.2899	0.00253165		38.018	0.0695167		19.482	0.000161123
	19.2997	0.00253165		38.038	0.065499		19.4918	0.000149614
	19.3096	0.00337553		38.058	0.061551		19.5017	0.000333755
	19.3194	0.00337553		38.078	0.0567051		19.5115	0.000546668
	19.3293	0.00337553		38.098	0.0504037		19.5214	0.000650247
	19.3391	0.00337553		38.118	0.0433899		19.5312	0.000569686
	19.349	0.00337553		38.138	0.0369159		19.5411	0.000368282
	19.3588	0.00337553		38.158	0.0317119		19.5509	0.000184141
	19.3687	0.00337553		38.178	0.0278128		19.5608	0.00019565
	19.3785	0.00337553		38.198	0.0250164		19.5706	0.000460352
	19.3884	0.00421941		38.218	0.0232658		19.5805	0.000891932
	19.3982	0.00506329		38.238	0.0226952		19.5903	0.001312
	19.4081	0.00506329		38.258	0.0234964		19.6002	0.00152492
	19.4179	0.00506329		38.278	0.025797		19.61	0.0014386
	19.4278	0.00506329		38.298	0.0294835		19.6199	0.0011106
	19.4376	0.00421941		38.318	0.0339249		19.6297	0.000696283
	19.4474	0.00337553		38.338	0.0378356		19.6396	0.000368282
	19.4573	0.00337553		38.358	0.0397729		19.6494	0.000253194
	19.4671	0.00337553		38.378	0.0392397		19.6593	0.000385545
	19.477	0.00421941		38.398	0.0370885		19.6691	0.000679019
	19.4868	0.00506329		38.418	0.0345239		19.679	0.00096674
	19.4967	0.00506329		38.438	0.0319863		19.6888	0.00103579
	19.5065	0.00421941		38.458	0.0291512		19.6987	0.000753827
	19.5164	0.00337553		38.478	0.0257171		19.7085	0.000126597
	19.5262	0.00168776		38.498	0.0218875		19.7184	-0.000673265
	19.5361	0.000843882		38.518	0.0181172		19.7282	-0.00138681
	19.5459	0		38.538	0.0147591		19.7381	-0.00177236
	19.5558	0.000843882		38.558	0.0119807		19.7479	-0.00170906
	19.5656	0.00168776		38.578	0.00979735		19.7578	-0.00121418
	19.5755	0.00337553		38.598	0.00810478		19.7676	-0.000425826
	19.5853	0.00506329		38.618	0.00674325		19.7775	0.00043158
	19.5952	0.00675105		38.638	0.00559426		19.7873	0.00109909
	19.605	0.00759494		38.658	0.00461787		19.7972	0.00138106
	19.6149	0.00759494		38.678	0.00381023		19.807	0.00116239
	19.6247	0.00675105		38.698	0.00316746		19.8169	0.000489124
	19.6346	0.00590717		38.718	0.00266767		19.8267	-0.000500633
	19.6444	0.00421941		38.738	0.00228768		19.8366	-0.00155944
	19.6543	0.00421941		38.758	0.00200172		19.8464	-0.00239383
	19.6641	0.00506329		38.778	0.00179047		19.8563	-0.00269881
	19.674	0.00759494		38.798	0.00164234		19.8661	-0.00223846
	19.6838	0.0126582		38.818	0.00154831		19.876	-0.000949476
	19.6937	0.0202532		38.838	0.00150838		19.8858	0.00101277
	19.7035	0.0295359		38.858	0.00152512		19.8957	0.00341236
	19.7134	0.0421941		38.878	0.0016037		19.9055	0.0062723
	19.7232	0.0607595		38.898	0.00175569		19.9154	0.0100127
	19.733	0.0860759		38.918	0.00198498		19.9252	0.0148521
	19.7429	0.120675		38.938	0.00227995		19.9351	0.0193405
	19.7527	0.160338		38.958	0.00259039		19.9449	0.0192197
	19.7626	0.194093		38.978	0.00283126		19.9548	0.00918403
	19.7724	0.210127		38.998	0.00292014		19.9646	-0.0104557
	19.7823	0.200844		39.018	0.00285058		19.9745	-0.0289159
	19.7921	0.165401		39.038	0.0026973		19.9843	-0.036247
	19.802	0.114768		39.058	0.00252856		19.9942	-0.0362642
	19.8118	0.064135		39.078	0.00235853		20.004	-0.035919
	19.8217	0.0261603		39.098	0.00216145		20.0139	-0.0350673
	19.8315	0.00675105		39.118	0.00192701		20.0237	-0.0309299
	19.8414	0.00253165		39.138	0.00168485		20.0336	-0.0233341
	19.8512	0.00590717		39.158	0.00147231		20.0434	-0.0147716
	19.8611	0.0092827		39.178	0.00131516		20.0533	-0.00803315
	19.8709	0.0101266		39.198	0.00121855		20.0631	-0.00443089
	19.8808	0.00843882		39.218	0.00118248		20.073	-0.00349292
	19.8906	0.00506329		39.238	0.00120825		20.0828	-0.00383819
	19.9005	0.00253165		39.258	0.00129455		20.0927	-0.0041777
	19.9103	0.00168776		39.278	0.00144783		20.1025	-0.00382668
	19.9202	0.00253165		39.298	0.00166939		20.1124	-0.00273334
	19.93	0.00421941		39.318	0.00194762		20.1222	-0.00124295
	19.9399	0.00590717		39.338	0.00224002		20.1321	0.000189895
	19.9497	0.00759494		39.358	0.0024809		20.1419	0.00120267
	19.9596	0.00759494		39.378	0.00261486		20.1518	0.00161123
	19.9694	0.00675105		39.398	0.00265866		20.1616	0.0014386
	19.9793	0.00590717		39.418	0.00267798		20.1715	0.000857406
	19.9891	0.00421941		39.438	0.00273594		20.1813	0.000115088
	19.9989	0.00253165		39.458	0.00283899		20.1912	-0.000552423
	20.0088	0.00168776		39.478	0.00296007		20.201	-0.000955231
	20.0186	0.00168776		39.498	0.00305797		20.2109	-0.00101853
	20.0285	0.00168776		39.518	0.00309146		20.2207	-0.000776844
	20.0383	0.00253165		39.538	0.00302834		20.2306	-0.000374036
	20.0482	0.00337553		39.558	0.00288408		20.2404	-1.15088e-05
	20.058	0.00337553		39.578	0.00271405		20.2503	0.000161123
	20.0679	0.00337553		39.598	0.0025672		20.2601	0.000115088
	20.0777	0.00337553		39.618	0.00244998		20.27	-2.30176e-05
	20.0876	0.00253165		39.638	0.00233792		20.2798	-5.17896e-05
	20.0974	0.00337553		39.658	0.00221812		20.2897	0.000166878
	20.1073	0.00421941		39.678	0.00210863		20.2995	0.000650247
	20.1171	0.00506329		39.698	0.00203908		20.3094	0.00124295
	20.127	0.00590717		39.718	0.00202877		20.3192	0.00173208
	20.1368	0.00590717		39.738	0.00208931		20.3291	0.00196225
	20.1467	0.00590717		39.758	0.00222328		20.3389	0.00191622
	20.1565	0.00590717		39.778	0.0024371		20.3488	0.00166302
	20.1664	0.00506329		39.798	0.00274238		20.3586	0.00134078
	20.1762	0.00421941		39.818	0.00315973		20.3685	0.00105881
	20.1861	0.00421941		39.838	0.00372006		20.3783	0.000880424
	20.1959	0.00421941		39.858	0.00447103		20.3882	0.000811371
	20.2058	0.00421941		39.878	0.00548219		20.398	0.000828634
	20.2156	0.00421941		39.898	0.00684887		20.4079	0.000891932
	20.2255	0.00421941		39.918	0.0086986		20.4177	0.000926459
	20.2353	0.00421941		39.938	0.0111756		20.4276	0.00086316
	20.2452	0.00337553		39.958	0.0143933		20.4374	0.000673265
	20.255	0.00337553		39.978	0.0183027		20.4473	0.000414317
	20.2649	0.00253165		39.998	0.0224852		20.4571	0.00019565
	20.2747	0.00253165		40.018	0.0260662		20.467	0.000184141
	20.2845	0.00337553		40.038	0.0281091		20.4768	0.00048337
	20.2944	0.00421941		40.058	0.0283964		20.4867	0.00105306
	20.3042	0.00590717		40.078	0.0276608		20.4965	0.00173783
	20.3141	0.00675105		40.098	0.0268249		20.5064	0.00226723
	20.3239	0.00675105		40.118	0.0262529		20.5162	0.0024226
	20.3338	0.00590717		40.138	0.0257828		20.5261	0.00211187
	20.3436	0.00506329		40.158	0.0253062		20.5359	0.00142709
	20.3535	0.00337553		40.178	0.0251735		20.5458	0.000621475
	20.3633	0.00253165		40.198	0.0259734		20.5556	1.72632e-05
	20.3732	0.00253165		40.218	0.0281052		20.5655	-0.00014386
	20.383	0.00253165		40.238	0.0314646		20.5753	0.000212913
	20.3929	0.00421941		40.258	0.0352929		20.5852	0.00096674
	20.4027	0.00590717		40.278	0.0383251		20.595	0.00181839
	20.4126	0.00675105		40.298	0.0395205		20.6049	0.00241685
	20.4224	0.00675105		40.318	0.0388854		20.6147	0.00250892
	20.4323	0.00590717		40.338	0.0373655		20.6246	0.00204281
	20.4421	0.00421941		40.358	0.035888		20.6344	0.00117965
	20.452	0.00337553		40.378	0.0346888		20.6443	0.000241685
	20.4618	0.00168776		40.398	0.0335192		20.6541	-0.000466107
	20.4717	0.000843882		40.418	0.0323251		20.664	-0.000742318
	20.4815	0.00168776		40.438	0.0315625		20.6738	-0.000586949
	20.4914	0.00253165		40.458	0.0319309		20.6837	-0.000149614
	20.5012	0.00337553		40.478	0.0339816		20.6935	0.000333755
	20.5111	0.00337553		40.498	0.0379065		20.7034	0.000650247
	20.5209	0.00337553		40.518	0.043426		20.7132	0.000702037
	20.5308	0.00337553		40.538	0.0497687		20.7231	0.000512142
	20.5406	0.00253165		40.558	0.0560958		20.7329	0.00023593
	20.5505	0.00253165		40.578	0.0624089		20.7428	6.32984e-05
	20.5603	0.00253165		40.598	0.0699984		20.7526	0.000126597
	20.5701	0.00337553		40.618	0.0807052		20.7625	0.000425826
	20.58	0.00421941		40.638	0.0958417		20.7723	0.00082288
	20.5898	0.00421941		40.658	0.115574		20.7822	0.00109909
	20.5997	0.00421941		40.678	0.138586		20.792	0.00108758
	20.6095	0.00421941		40.698	0.16157		20.8019	0.000776844
	20.6194	0.00337553		40.718	0.179211		20.8117	0.000322247
	20.6292	0.00253165		40.738	0.186689		20.8216	-2.30176e-05
	20.6391	0.00253165		40.758	0.183789		20.8314	-6.90528e-05
	20.6489	0.00337553		40.778	0.175089		20.8413	0.000258948
	20.6588	0.00421941		40.798	0.165088		20.8511	0.000886178
	20.6686	0.00506329		40.818	0.154497		20.861	0.00159972
	20.6785	0.00590717		40.838	0.14128		20.8708	0.00215215
	20.6883	0.00675105		40.858	0.124263		20.8807	0.00231327
	20.6982	0.00590717		40.878	0.105088		20.8905	0.00196225
	20.708	0.00421941		40.898	0.0866472		20.9004	0.00119116
	20.7179	0.00337553		40.918	0.0708176		20.9102	0.00028772
	20.7277	0.00168776		40.938	0.0579907		20.9201	-0.000397054
	20.7376	0.00168776		40.958	0.0477644		20.9299	-0.000592703
	20.7474	0.00168776		40.978	0.0396145		20.9398	-0.000299229
	20.7573	0.00337553		40.998	0.0331984		20.9496	0.00023593
	20.7671	0.00337553		41.018	0.0283345		20.9595	0.000679019
	20.777	0.00421941		41.038	0.0248682		20.9693	0.000817125
	20.7868	0.00337553		41.058	0.022587		20.9792	0.000661756
	20.7967	0.00337553		41.078	0.0212718		20.989	0.000402808
	20.8065	0.00337553		41.098	0.0207888		20.9989	0.000247439
	20.8164	0.00337553		41.118	0.0211546		21.0087	0.000264702
	20.8262	0.00337553		41.138	0.022511		21.0186	0.000379791
	20.836	0.00337553		41.158	0.0250962		21.0284	0.000454598
	20.8459	0.00337553		41.178	0.0292426		21.0383	0.00043158
	20.8557	0.00337553		41.198	0.0354204		21.0481	0.000356773
	20.8656	0.00337553		41.218	0.0442697		21.058	0.000374036
	20.8754	0.00337553		41.238	0.0565377		21.0678	0.000592703
	20.8853	0.00421941		41.258	0.0728232		21.0777	0.00105306
	20.8951	0.00506329		41.278	0.0928842		21.0875	0.00166302
	20.905	0.00675105		41.298	0.114539		21.0974	0.00226723
	20.9148	0.00759494		41.318	0.133065		21.1072	0.00270457
	20.9247	0.00759494		41.338	0.143142		21.1171	0.00285418
	20.9345	0.00759494		41.358	0.143111		21.1269	0.00267004
	20.9444	0.00675105		41.378	0.136601		21.1368	0.00220394
	20.9542	0.00506329		41.398	0.128701		21.1466	0.0015652
	20.9641	0.00421941		41.418	0.121413		21.1565	0.000926459
	20.9739	0.00337553		41.438	0.113083		21.1663	0.000443089
	20.9838	0.00253165		41.458	0.101495		21.1762	0.000207158
	20.9936	0.00253165		41.478	0.0869319		21.186	0.000201404
	21.0035	0.00337553		41.498	0.0718829		21.1959	0.000304983
	21.0133	0.00337553		41.518	0.0586965		21.2057	0.000356773
	21.0232	0.00337553		41.538	0.0483131		21.2156	0.000224422
	21.033	0.00253165		41.558	0.040587		21.2254	-0.000109334
	21.0429	0.00168776		41.578	0.0350739		21.2353	-0.000569686
	21.0527	0.000843882		41.598	0.0314904		21.2451	-0.000995512
	21.0626	0.000843882		41.618	0.0297579		21.255	-0.00119116
	21.0724	0.000843882		41.638	0.0299112		21.2648	-0.00101277
	21.0823	0.00168776		41.658	0.0320546		21.2747	-0.000414317
	21.0921	0.00337553		41.678	0.0363221		21.2845	0.000506387
	21.102	0.00506329		41.698	0.0427266		21.2944	0.00151916
	21.1118	0.00675105		41.718	0.0508545		21.3042	0.00231327
	21.1216	0.00759494		41.738	0.0595402		21.3141	0.00264127
	21.1315	0.00675105		41.758	0.0671671		21.3239	0.00239959
	21.1413	0.00590717		41.778	0.0729082		21.3338	0.00170906
	21.1512	0.00421941		41.798	0.0776343		21.3436	0.000845897
	21.161	0.00337553		41.818	0.0828486		21.3535	0.000126597
	21.1709	0.00253165		41.838	0.0885845		21.3633	-0.000218667
	21.1807	0.00253165		41.858	0.0926859		21.3732	-0.000109334
	21.1906	0.00337553		41.878	0.0925815		21.383	0.000379791
	21.2004	0.00506329		41.898	0.0880654		21.3929	0.00102428
	21.2103	0.00590717		41.918	0.0816584		21.4027	0.00159972
	21.2201	0.00675105		41.938	0.0761903		21.4126	0.00189895
	21.23	0.00590717		41.958	0.07284		21.4224	0.00181839
	21.2398	0.00590717		41.978	0.071311		21.4323	0.00139832
	21.2497	0.00506329		41.998	0.0712711		21.4421	0.000811371
	21.2595	0.00421941		42.018	0.0732638		21.452	0.000310738
	21.2694	0.00421941		42.038	0.0780723		21.4618	0.00014386
	21.2792	0.00506329		42.058	0.0852973		21.4717	0.000448843
	21.2891	0.00759494		42.078	0.0925223		21.4815	0.00119116
	21.2989	0.0109705		42.098	0.0961753		21.4914	0.00229025
	21.3088	0.0151899		42.118	0.0942496		21.5012	0.00381517
	21.3186	0.0219409		42.138	0.0881427		21.5111	0.00596731
	21.3285	0.0329114		42.158	0.0810104		21.5209	0.00866038
	21.3383	0.0472574		42.178	0.0747309		21.5308	0.0104788
	21.3482	0.064135		42.198	0.0688443		21.5406	0.00792381
	21.358	0.0776371		42.218	0.061882		21.5505	-0.0014386
	21.3679	0.0835443		42.238	0.0533741		21.5603	-0.00815974
	21.3777	0.078481		42.258	0.0443509		21.5702	-0.000811371
	21.3875	0.064135		42.278	0.0362062		21.58	0.00775118
	21.3974	0.0438819		42.298	0.029745		21.5899	0.00781448
	21.4072	0.0244726		42.318	0.025122		21.5997	0.00288296
	21.4171	0.0109705		42.338	0.0221825		21.6096	-0.00201404
	21.4269	0.00506329		42.358	0.0207257		21.6194	-0.00524801
	21.4368	0.00675105		42.378	0.0206291		21.6293	-0.0105306
	21.4466	0.0101266		42.398	0.0218978		21.6391	-0.0180688
	21.4565	0.0126582		42.418	0.0246673		21.649	-0.00557602
	21.4663	0.0126582		42.438	0.0291666		21.6588	0.00172632
	21.4762	0.0101266		42.458	0.0356149		21.6687	0.0024226
	21.486	0.00590717		42.478	0.0439258		21.6785	0.00100702
	21.4959	0.00337553		42.498	0.0532259		21.6884	-0.000529405
	21.5057	0.00168776		42.518	0.0615162		21.6982	-0.00128323
	21.5156	0.00168776		42.538	0.0663646		21.7081	-0.00110485
	21.5254	0.00253165		42.558	0.0668065		21.7179	-0.000322247
	21.5353	0.00421941		42.578	0.0643423		21.7278	0.000586949
	21.5451	0.00506329		42.598	0.0614685		21.7376	0.00121993
	21.555	0.00506329		42.618	0.059566		21.7475	0.00135228
	21.5648	0.00421941		42.638	0.05835		21.7573	0.00100127
	21.5747	0.00337553		42.658	0.0569086		21.7672	0.000356773
	21.5845	0.00253165		42.678	0.0550422		21.777	-0.00023593
	21.5944	0.00168776		42.698	0.0534462		21.7869	-0.000466107
	21.6042	0.00253165		42.718	0.0528794		21.7967	-0.000178386
	21.6141	0.00337553		42.738	0.0536755		21.8066	0.000523651
	21.6239	0.00506329		42.758	0.0557867		21.8164	0.00134653
	21.6338	0.00590717		42.778	0.058882		21.8263	0.00195074
	21.6436	0.00675105		42.798	0.0627257		21.8361	0.00212337
	21.6535	0.00590717		42.818	0.0677558		21.846	0.00184716
	21.6633	0.00506329		42.838	0.0750529		21.8558	0.00125446
	21.6731	0.00337553		42.858	0.0854931		21.8657	0.000558177
	21.683	0.00253165		42.878	0.0986434		21.8755	-4.02808e-05
	21.6928	0.00168776		42.898	0.111913		21.8854	-0.00033951
	21.7027	0.00253165		42.918	0.120938		21.8952	-0.000212913
	21.7125	0.00337553		42.938	0.12216		21.9051	0.000356773
	21.7224	0.00506329		42.958	0.115938		21.9149	0.00121418
	21.7322	0.00590717		42.978	0.106246		21.9248	0.00206583
	21.7421	0.00675105		42.998	0.0969598		21.9346	0.00258373
	21.7519	0.00675105		43.018	0.0890379		21.9445	0.0025492
	21.7618	0.00590717		43.038	0.0808894		21.9543	0.0019565
	21.7716	0.00421941		43.058	0.0708382		21.9642	0.00102428
	21.7815	0.00253165		43.078	0.0590933		21.974	8.05616e-05
	21.7913	0.00168776		43.098	0.0473277		21.9839	-0.000546668
	21.8012	0.00168776		43.118	0.037046		21.9937	-0.000673265
	21.811	0.00253165		43.138	0.0288408		22.0036	-0.000293475
	21.8209	0.00337553		43.158	0.0225986		22.0134	0.000402808
	21.8307	0.00421941		43.178	0.0179253		22.0233	0.00113937
	21.8406	0.00506329		43.198	0.0144178		22.0331	0.00164
	21.8504	0.00590717		43.218	0.0117656		22.043	0.00173208
	21.8603	0.00506329		43.238	0.00974969		22.0528	0.00142134
	21.8701	0.00421941		43.258	0.00821427		22.0627	0.000857406
	21.88	0.00337553		43.278	0.0070305		22.0725	0.000230176
	21.8898	0.00253165		43.298	0.00610177		22.0824	-0.000253194
	21.8997	0.00168776		43.318	0.00535853		22.0922	-0.000494879
	21.9095	0.00168776		43.338	0.004766		22.1021	-0.000443089
	21.9194	0.00253165		43.358	0.00430357		22.1119	-0.000132351
	21.9292	0.00337553		43.378	0.00395836		22.1218	0.000368282
	21.9391	0.00421941		43.398	0.00372006		22.1316	0.000932213
	21.9489	0.00506329		43.418	0.00357965		22.1415	0.00139832
	21.9587	0.00506329		43.438	0.00353328		22.1513	0.00159397
	21.9686	0.00506329		43.458	0.00358609		22.1612	0.00140983
	21.9784	0.00421941		43.478	0.00374711		22.171	0.00086316
	21.9883	0.00253165		43.498	0.00403693		22.1809	0.000109334
	21.9981	0.00168776		43.518	0.00449164		22.1907	-0.000604212
	22.008	0.000843882		43.538	0.00515759		22.2006	-0.00101277
	22.0178	0.000843882		43.558	0.0061095		22.2104	-0.000978248
	22.0277	0.00168776		43.578	0.00744656		22.2203	-0.000523651
	22.0375	0.00253165		43.598	0.00928984		22.2301	0.000172632
	22.0474	0.00421941		43.618	0.0117566		22.24	0.00086316
	22.0572	0.00506329		43.638	0.0148725		22.2498	0.00132927
	22.0671	0.00506329		43.658	0.0184135		22.2597	0.00149039
	22.0769	0.00506329		43.678	0.021742		22.2695	0.00135804
	22.0868	0.00421941		43.698	0.0239562		22.2794	0.00103579
	22.0966	0.00337553		43.718	0.0245063		22.2892	0.000661756
	22.1065	0.00337553		43.738	0.023727		22.2991	0.000345264
	22.1163	0.00253165		43.758	0.0225161		22.3089	0.000172632
	22.1262	0.00337553		43.778	0.0215526		22.3188	0.000201404
	22.136	0.00337553		43.798	0.0208944		22.3286	0.000414317
	22.1459	0.00421941		43.818	0.0202066		22.3385	0.000730809
	22.1557	0.00421941		43.838	0.019292		22.3483	0.00103004
	22.1656	0.00506329		43.858	0.0184032		22.3582	0.00119692
	22.1754	0.00506329		43.878	0.018058		22.368	0.00120842
	22.1853	0.00421941		43.898	0.0187394		22.3779	0.00114513
	22.1951	0.00421941		43.918	0.0207978		22.3877	0.00113362
	22.205	0.00506329		43.938	0.0244831		22.3976	0.00128323
	22.2148	0.00506329		43.958	0.0298931		22.4074	0.00157095
	22.2246	0.00590717		43.978	0.0367253		22.4173	0.00186443
	22.2345	0.00590717		43.998	0.0438807		22.4271	0.0019565
	22.2443	0.00590717		44.018	0.04939		22.437	0.00169179
	22.2542	0.00421941		44.038	0.0514329		22.4468	0.00106456
	22.264	0.00337553		44.058	0.0499052		22.4567	0.000270457
	22.2739	0.00168776		44.078	0.0465445		22.4665	-0.000374036
	22.2837	0.00168776		44.098	0.0432482		22.4764	-0.000581195
	22.2936	0.00253165		44.118	0.0406566		22.4862	-0.000241685
	22.3034	0.00337553		44.138	0.038128		22.4961	0.000523651
	22.3133	0.00506329		44.158	0.0347995		22.5059	0.00142134
	22.3231	0.00590717		44.178	0.0306454		22.5158	0.00211187
	22.333	0.00675105		44.198	0.0264784		22.5256	0.00236506
	22.3428	0.00675105		44.218	0.0231769		22.5355	0.00213488
	22.3527	0.00506329		44.238	0.0211739		22.5453	0.0015652
	22.3625	0.00421941		44.258	0.0204114		22.5552	0.000874669
	22.3724	0.00337553		44.278	0.0204191		22.565	0.000276211
	22.3822	0.00253165		44.298	0.0204474		22.5749	-0.000138106
	22.3921	0.00168776		44.318	0.0198382		22.5847	-0.000379791
	22.4019	0.00168776		44.338	0.018496		22.5946	-0.000523651
	22.4118	0.00168776		44.358	0.0168781		22.6044	-0.000632984
	22.4216	0.00168776		44.378	0.0154779		22.6143	-0.000702037
	22.4315	0.00168776		44.398	0.0144242		22.6241	-0.000679019
	22.4413	0.00168776		44.418	0.0134917		22.634	-0.000512142
	22.4512	0.00253165		44.438	0.0124084		22.6438	-0.000178386
	22.461	0.00337553		44.458	0.011146		22.6537	0.000304983
	22.4709	0.00421941		44.478	0.00989267		22.6635	0.000880424
	22.4807	0.00506329		44.498	0.00880036		22.6734	0.0014386
	22.4906	0.00590717		44.518	0.00786906		22.6832	0.00184716
	22.5004	0.00590717		44.538	0.00702663		22.6931	0.0019565
	22.5102	0.00590717		44.558	0.00626021		22.7029	0.00166878
	22.5201	0.00421941		44.578	0.00562646		22.7128	0.00100702
	22.5299	0.00253165		44.598	0.00516789		22.7226	0.000138106
	22.5398	0.00168776		44.618	0.00486519		22.7325	-0.000690528
	22.5496	0.000843882		44.638	0.00465265		22.7423	-0.00126021
	22.5595	0		44.658	0.00448519		22.7522	-0.00142709
	22.5693	0.000843882		44.678	0.00437442		22.762	-0.00115663
	22.5792	0.00168776		44.698	0.00438086		22.7719	-0.000512142
	22.589	0.00337553		44.718	0.00457021		22.7817	0.000391299
	22.5989	0.00506329		44.738	0.00499657		22.7916	0.00135228
	22.6087	0.00675105		44.758	0.00571276		22.8014	0.00214064
	22.6186	0.00675105		44.778	0.0067703		22.8113	0.00252618
	22.6284	0.00675105		44.798	0.00818851		22.8211	0.00237657
	22.6383	0.00590717		44.818	0.00990169		22.831	0.00174934
	22.6481	0.00421941		44.838	0.0116793		22.8408	0.000857406
	22.658	0.00253165		44.858	0.0131503		22.8507	5.7544e-06
	22.6678	0.00168776		44.878	0.013994		22.8605	-0.000558177
	22.6777	0.00168776		44.898	0.0141731		22.8704	-0.000696283
	22.6875	0.00168776		44.918	0.0139734		22.8802	-0.00043158
	22.6974	0.00253165		44.938	0.0137815		22.8901	9.78248e-05
	22.7072	0.00421941		44.958	0.0138214		22.8999	0.000713546
	22.7171	0.00506329		44.978	0.0140868		22.9098	0.00123144
	22.7269	0.00506329		44.998	0.0145054		22.9196	0.00151916
	22.7368	0.00506329		45.018	0.0151301		22.9295	0.00153067
	22.7466	0.00506329		45.038	0.0162031		22.9393	0.00129474
	22.7565	0.00421941		45.058	0.018076		22.9492	0.000937968
	22.7663	0.00337553		45.078	0.0210902		22.959	0.00057544
	22.7761	0.00337553		45.098	0.0254749		22.9689	0.000304983
	22.786	0.00337553		45.118	0.0312289		22.9787	0.000172632
	22.7958	0.00337553		45.138	0.0378743		22.9886	0.000178386
	22.8057	0.00337553		45.158	0.0442659		22.9984	0.000299229
	22.8155	0.00337553		45.178	0.0489301		23.0083	0.000494879
	22.8254	0.00421941		45.198	0.0511263		23.0181	0.000753827
	22.8352	0.00421941		45.218	0.0515089		23.028	0.00101853
	22.8451	0.00506329		45.238	0.0514277		23.0378	0.0012372
	22.8549	0.00506329		45.258	0.0518296		23.0477	0.001312
	22.8648	0.00506329		45.278	0.0527777		23.0575	0.00115088
	22.8746	0.00421941		45.298	0.0536613		23.0674	0.000730809
	22.8845	0.00253165		45.318	0.0540555		23.0772	0.000115088
	22.8943	0.00168776		45.338	0.0544664		23.0871	-0.000512142
	22.9042	0.000843882		45.358	0.0561345		23.0969	-0.000920704
	22.914	0.000843882		45.378	0.0602822		23.1068	-0.000943722
	22.9239	0.00168776		45.398	0.0675433		23.1166	-0.000529405
	22.9337	0.00337553		45.418	0.0775841		23.1265	0.000224422
	22.9436	0.00506329		45.438	0.0887275		23.1363	0.00112211
	22.9534	0.00590717		45.458	0.0978241		23.1462	0.00193348
	22.9633	0.00675105		45.478	0.101464		23.156	0.00245713
	22.9731	0.00759494		45.498	0.0986318		23.1659	0.00260674
	22.983	0.00675105		45.518	0.0918228		23.1757	0.00237657
	22.9928	0.00590717		45.538	0.0847189		23.1856	0.00185867
	23.0027	0.00506329		45.558	0.079287		23.1954	0.00120842
	23.0125	0.00337553		45.578	0.0749731		23.2053	0.000581195
	23.0224	0.00253165		45.598	0.069961		23.2151	7.48072e-05
	23.0322	0.00253165		45.618	0.0632938		23.225	-0.00023593
	23.0421	0.00253165		45.638	0.0558331		23.2348	-0.000345264
	23.0519	0.00253165		45.658	0.0492199		23.2447	-0.000264702
	23.0617	0.00253165		45.678	0.0444513		23.2545	-1.15088e-05
	23.0716	0.00337553		45.698	0.0414346		23.2644	0.00033951
	23.0814	0.00421941		45.718	0.0393607		23.2742	0.000679019
	23.0913	0.00421941		45.738	0.0374814		23.2841	0.000886178
	23.1011	0.00421941		45.758	0.0357489		23.2939	0.000874669
	23.111	0.00421941		45.778	0.0347339		23.3038	0.000656002
	23.1208	0.00337553		45.798	0.0350263		23.3136	0.000328001
	23.1307	0.00253165		45.818	0.0368592		23.3235	5.7544e-06
	23.1405	0.00253165		45.838	0.0401761		23.3333	-0.000258948
	23.1504	0.00168776		45.858	0.0449833		23.3432	-0.000500633
	23.1602	0.00168776		45.878	0.0516918		23.353	-0.000765335
	23.1701	0.000843882		45.898	0.0611555		23.3629	-0.00103579
	23.1799	0.000843882		45.918	0.0744012		23.3727	-0.00118541
	23.1898	0.000843882		45.938	0.0920998		23.3826	-0.00105306
	23.1996	0.00168776		45.958	0.113556		23.3924	-0.000563931
	23.2095	0.00337553		45.978	0.13549		23.4023	0.000189895
	23.2193	0.00421941		45.998	0.152207		23.4121	0.000955231
	23.2292	0.00506329		46.018	0.159021		23.422	0.00145011
	23.239	0.00506329		46.038	0.156597		23.4318	0.00149039
	23.2489	0.00506329		46.058	0.150477		23.4417	0.00109334
	23.2587	0.00337553		46.078	0.145963		23.4515	0.000466107
	23.2686	0.00253165		46.098	0.144061		23.4614	-6.90528e-05
	23.2784	0.00253165		46.118	0.141321		23.4712	-0.000258948
	23.2883	0.00253165		46.138	0.133288		23.4811	-3.45264e-05
	23.2981	0.00421941		46.158	0.118932		23.4909	0.000466107
	23.308	0.00506329		46.178	0.101412		23.5008	0.00096674
	23.3178	0.00506329		46.198	0.0848117		23.5106	0.00121993
	23.3277	0.00506329		46.218	0.071302		23.5205	0.00112211
	23.3375	0.00506329		46.238	0.060791		23.5303	0.00077109
	23.3473	0.00421941		46.258	0.0520821		23.5402	0.000351019
	23.3572	0.00337553		46.278	0.0442246		23.55	2.8772e-05
	23.367	0.00337553		46.298	0.0370628		23.5599	-0.000172632
	23.3769	0.00337553		46.318	0.030827		23.5697	-0.00033951
	23.3867	0.00337553		46.338	0.0256694		23.5796	-0.00057544
	23.3966	0.00421941		46.358	0.0216119		23.5894	-0.00082288
	23.4064	0.00506329		46.378	0.0186286		23.5993	-0.000788353
	23.4163	0.00843882		46.398	0.0166475		23.6091	5.7544e-05
	23.4261	0.0151899		46.418	0.0155578		23.619	0.00219243
	23.436	0.0270042		46.438	0.0152422		23.6288	0.00546668
	23.4458	0.043038		46.458	0.0156518		23.6387	0.00829785
	23.4557	0.0599156		46.478	0.0168459		23.6485	0.00721602
	23.4655	0.0759494		46.498	0.0189069		23.6584	8.05616e-05
	23.4754	0.0860759		46.518	0.0217433		23.6682	-0.00391299
	23.4852	0.0869198		46.538	0.0248566		23.6781	0.00609391
	23.4951	0.0776371		46.558	0.027304		23.6879	0.017361
	23.5049	0.0624473		46.578	0.0281619		23.6978	0.019657
	23.5148	0.0438819		46.598	0.0272693		23.7076	0.0153643
	23.5246	0.0278481		46.618	0.0253345		23.7175	0.00911497
	23.5345	0.0151899		46.638	0.023298		23.7273	0.00389573
	23.5443	0.00843882		46.658	0.0216364		23.7372	0.000799862
	23.5542	0.00506329		46.678	0.0201898		23.747	-0.000402808
	23.564	0.00421941		46.698	0.0184728		23.7569	-0.000552423
	23.5739	0.00337553		46.718	0.016216		23.7667	-0.000437335
	23.5837	0.00337553		46.738	0.0135895		23.7766	-0.000466107
	23.5936	0.00253165		46.758	0.0109837		23.7864	-0.000656002
	23.6034	0.00253165		46.778	0.00870246		23.7963	-0.000840143
	23.6132	0.00253165		46.798	0.00686562		23.8061	-0.000874669
	23.6231	0.00253165		46.818	0.00545385		23.816	-0.000742318
	23.6329	0.00253165		46.838	0.00438987		23.8258	-0.000546668
	23.6428	0.00253165		46.858	0.00359254		23.8357	-0.000420071
	23.6526	0.00337553		46.878	0.00299099		23.8455	-0.000402808
	23.6625	0.00253165		46.898	0.00253371		23.8554	-0.000443089
	23.6723	0.00337553		46.918	0.00218206		23.8652	-0.00043158
	23.6822	0.00337553		46.938	0.00190898		23.8751	-0.000264702
	23.692	0.00421941		46.958	0.00169515		23.8849	5.17896e-05
	23.7019	0.00506329		46.978	0.0015277		23.8948	0.000379791
	23.7117	0.00506329		46.998	0.0013976		23.9046	0.000535159
	23.7216	0.00506329		47.018	0.00129584		23.9145	0.000379791
	23.7314	0.00421941		47.038	0.00122113		23.9243	-8.6316e-05
	23.7413	0.00337553		47.058	0.00117089		23.9342	-0.000730809
	23.7511	0.00253165		47.078	0.00114384		23.944	-0.0013753
	23.761	0.00253165		47.098	0.00113869		23.9539	-0.00187594
	23.7708	0.00168776		47.118	0.00115672		23.9637	-0.00217516
	23.7807	0.00253165		47.138	0.00119536		23.9736	-0.00224997
	23.7905	0.00337553		47.158	0.00124431		23.9834	-0.00211187
	23.8004	0.00421941		47.178	0.00129455		23.9933	-0.00178386
	23.8102	0.00675105		47.198	0.00134607		24.0031	-0.00135804
	23.8201	0.00843882		47.218	0.00141048		24.013	-0.00103004
	23.8299	0.0101266		47.238	0.0015058		24.0228	-0.000955231
	23.8398	0.0118143		47.258	0.00164749		24.0327	-0.00117965
	23.8496	0.014346		47.278	0.00183427		24.0425	-0.00150765
	23.8595	0.0177215		47.298	0.00203908		24.0524	-0.00157095
	23.8693	0.0236287		47.318	0.00221426		24.0622	-0.00101853
	23.8792	0.0329114		47.338	0.00231344		24.0721	0.00028772
	23.889	0.0464135		47.358	0.00232761		24.0819	0.00211762
	23.8988	0.0616034		47.378	0.00230185		24.0918	0.00375187
	23.9087	0.0801688		47.398	0.0022967		24.1016	0.00409138
	23.9185	0.0970464		47.418	0.00234693		24.1115	0.00197376
	23.9284	0.111392		47.438	0.00245514		24.1213	-0.00292899
	23.9382	0.119831		47.458	0.00260069		24.1312	-0.00916676
	23.9481	0.118987		47.478	0.00277974		24.141	-0.0139084
	23.9579	0.108861		47.498	0.00301804		24.1509	-0.0153355
	23.9678	0.0919831		47.518	0.00336583		24.1607	-0.0143572
	23.9776	0.07173		47.538	0.00388236		24.1706	-0.0130625
	23.9875	0.0514768		47.558	0.00463462		24.1804	-0.0124698
	23.9973	0.0337553		47.578	0.00569988		24.1903	-0.0122856
	24.0072	0.0219409		47.598	0.00717605		24.2001	-0.0118598
	24.017	0.0135021		47.618	0.00916361		24.21	-0.0109391
	24.0269	0.00843882		47.638	0.0117153		24.2198	-0.00970768
	24.0367	0.00590717		47.658	0.0147321		24.2297	-0.00849925
	24.0466	0.00337553		47.678	0.017839		24.2395	-0.007521
	24.0564	0.00253165		47.698	0.0204307		24.2494	-0.00670963
	24.0663	0.00168776		47.718	0.0219842		24.2592	-0.00584647
	24.0761	0.00168776		47.738	0.0223719		24.2691	-0.00471286
	24.086	0.00337553		47.758	0.0218528		24.2789	-0.00330878
	24.0958	0.00506329		47.778	0.0209034		24.2888	-0.00184141
	24.1057	0.00590717		47.798	0.0199592		24.2986	-0.000644493
	24.1155	0.00675105		47.818	0.0191671		24.3085	2.30176e-05
	24.1254	0.00675105		47.838	0.0184096		24.3183	0.000126597
	24.1352	0.00590717		47.858	0.0175634		24.3282	-0.000166878
	24.1451	0.00506329		47.878	0.0166514		24.338	-0.00057544
	24.1549	0.00421941		47.898	0.0158695		24.3479	-0.000851652
	24.1647	0.00421941		47.918	0.015532		24.3577	-0.000799862
	24.1746	0.00590717		47.938	0.0159738		24.3676	-0.000276211
	24.1844	0.00843882		47.958	0.0174912		24.3774	0.000776844
	24.1943	0.0135021		47.978	0.0203611		24.3873	0.00220969
	24.2041	0.0194093		47.998	0.0248991		24.3971	0.00329152
	24.214	0.0253165		48.018	0.0314389		24.407	0.00257222
	24.2238	0.0295359		48.038	0.0401503		24.4168	-0.000874669
	24.2337	0.0312236		48.058	0.0505905		24.4267	-0.00354471
	24.2435	0.028692		48.078	0.0610963		24.4365	-0.00100702
	24.2534	0.0244726		48.098	0.0687631		24.4464	0.00254345
	24.2632	0.0194093		48.118	0.0710366		24.4562	0.00373461
	24.2731	0.014346		48.138	0.0679928		24.4661	0.0034699
	24.2829	0.0118143		48.158	0.0623689		24.4759	0.00292899
	24.2928	0.0092827		48.178	0.0571315		24.4858	0.00241685
	24.3026	0.00759494		48.198	0.0534797		24.4956	0.00175509
	24.3125	0.00590717		48.218	0.0506201		24.5055	0.000805616
	24.3223	0.00337553		48.238	0.0468498		24.5153	-0.000270457
	24.3322	0.00168776		48.258	0.0412002		24.5252	-0.00112211
	24.342	0.000843882		48.278	0.0342341		24.535	-0.00145586
	24.3519	0.000843882		48.298	0.0272525		24.5449	-0.00122569
	24.3617	0.00253165		48.318	0.0212164		24.5547	-0.000598458
	24.3716	0.00337553		48.338	0.016444		24.5646	0.000109334
	24.3814	0.00421941		48.358	0.0128476		24.5744	0.000604212
	24.3913	0.00421941		48.378	0.0102005		24.5843	0.000713546
	24.4011	0.00421941		48.398	0.00826966		24.5941	0.000460352
	24.411	0.00337553		48.418	0.0068682		24.604	1.72632e-05
	24.4208	0.00253165		48.438	0.00586089		24.6138	-0.000368282
	24.4307	0.00168776		48.458	0.00515372		24.6237	-0.000506387
	24.4405	0.00253165		48.478	0.00468872		24.6335	-0.000351019
	24.4503	0.00253165		48.498	0.00443238		24.6434	1.15088e-05
	24.4602	0.00337553		48.518	0.00437055		24.6532	0.000414317
	24.47	0.00421941		48.538	0.0045058		24.6631	0.000730809
	24.4799	0.00421941		48.558	0.00485359		24.6729	0.000903441
	24.4897	0.00421941		48.578	0.0054268		24.6828	0.000960985
	24.4996	0.00421941		48.598	0.00622285		24.6926	0.000972494
	24.5094	0.00421941		48.618	0.0071709		24.7025	0.000995512
	24.5193	0.00506329		48.638	0.0081022		24.7123	0.00104155
	24.5291	0.00506329		48.658	0.0088068		24.7222	0.00106456
	24.539	0.00421941		48.678	0.00921771		24.732	0.00101277
	24.5488	0.00421941		48.698	0.00951655		24.7419	0.000874669
	24.5587	0.00421941		48.718	0.0100241		24.7517	0.000696283
	24.5685	0.00337553		48.738	0.0110056		24.7616	0.000569686
	24.5784	0.00337553		48.758	0.0125938		24.7714	0.000563931
	24.5882	0.00421941		48.778	0.0147926		24.7813	0.000673265
	24.5981	0.00421941		48.798	0.017517		24.7911	0.000805616
	24.6079	0.00421941		48.818	0.0205299		24.801	0.00082288
	24.6178	0.00421941		48.838	0.0232658		24.8108	0.00062723
	24.6276	0.00337553		48.858	0.0248669		24.8207	0.000230176
	24.6375	0.00253165		48.878	0.0247459		24.8305	-0.000247439
	24.6473	0.00168776		48.898	0.023222		24.8404	-0.000609967
[truncated: 6,631 more rows]

## Sheet: Supplementary Figure 2a
Supplementary Figure 2a
	Sm-Co Magnet Leachate		Sm-Co Magnet Leachate		Sm-Co Magnet Leachate		Sm-Co Magnet Leachate
	Original Metal Concentration (mg/L)		20°C Treated Solution Metal Concentration (mg/L)		Original Metal Concentration (mg/L)		31°C Treated Solution Metal Concentration (mg/L)
	ICP-OES Results		ICP-OES Results		ICP-OES Results		ICP-OES Results
	Co		Co		Sm		Sm
	42857.1		1773.45		20127.6		7541.15

[truncated: 2 more sheets: Supplementary Figure 2b, Supplementary Figure 4]
